# Supplementary material for: Time Course of Plasma Proteomic and Oxylipin Changes Induced by LPS Challenge and Modulated by Antioxidant Supplementation in a Randomized Controlled Trial
Source: Antioxidants (Basel). 2025 Apr 29;14(5):536. doi: 10.3390/antiox14050536 (PMC12108157; doi:10.3390/antiox14050536)
Supplement: Supplementary file 1 [file antioxidants-14-00536-s001.zip › Supplementary Table S1.xlsx]

## Sheet: Tabelle1
Supplementary Table S1: Composition of the Food Supplement Vitamac
Ingredient	Morning Capsules	Evening Capsules	Daily Dose
Lutein	12 mg	-	12 mg
Zeaxanthin	-	5 mg	5 mg
Vitamin C	300 mg	-	300 mg
Vitamin E	-	60 mg	60 mg
Zinc	10 mg	-	10 mg
Copper	-	1 mg	1 mg
Selen	-	20 µg	20 µg
Ginkgo biloba	10 mg	10 mg	20 mg
Flavonoids	25 mg	25 mg	50 mg
Omega-3 free fatty acids (>50% DHA/EPA)	300 mg	-	300 mg
Alpha-lipoic acid	-	150 mg	150 mg
