# Supplementary material for: Time Course of Plasma Proteomic and Oxylipin Changes Induced by LPS Challenge and Modulated by Antioxidant Supplementation in a Randomized Controlled Trial
Source: Antioxidants (Basel). 2025 Apr 29;14(5):536. doi: 10.3390/antiox14050536 (PMC12108157; doi:10.3390/antiox14050536)
Supplement: Supplementary file 1 [file antioxidants-14-00536-s001.zip › Supplementary Table S4.xlsx]

## Sheet: Plasma
COMPOUND	DEGREE OF IDENTIFICATION
11,12-DiHETrE	Exact mass, retention time and MS2 + standard
11-HDoHE	Exact mass, retention time and MS2 + standard
11-HETE	Exact mass, retention time and MS2 + standard
12,13-DiHOME	Exact mass, retention time and MS2 + standard
12-HEPE	Exact mass, retention time and MS2 + standard
12-HETE / 8-HETE	Exact mass, retention time and MS2 + standard
12-HHTrE	Exact mass, retention time and MS2 + standard
13(14)-DiHDPA	Exact mass, retention time and MS2 + standard
13-,16- and 17-HDoHE	Exact mass, retention time and MS2 + standard
13-HOTrE	Exact mass, retention time and MS2
13-OxoODE	Exact mass, retention time and MS2 + standard
14(15)-EET	Exact mass, retention time and MS2 + standard
14(15)-EpETE	Exact mass, retention time and MS2 + standard
14,15-DiHETrE	Exact mass, retention time and MS2 + standard
14-HDoHE / 10-HDoHE	Exact mass, retention time and MS2 + standard
15deoxy-PGJ2	Exact mass, retention time and MS2 + standard
15-HEPE	Exact mass, retention time and MS2 + standard
15-HETE	Exact mass, retention time and MS2 + standard
16(17)-DiHDPA	Exact mass, retention time and MS2 + standard
17(18)-DiHETE	Exact mass, retention time and MS2 + standard
18-HEPE	Exact mass, retention time and MS2 + standard
18-HETE	Exact mass, retention time and MS2 + standard
19(20)-DiHDPA	Exact mass, retention time and MS2 + standard
19-HETE	Exact mass, retention time and MS2 + standard
20-HDoHE	Exact mass, retention time and MS2 + standard
20-HEPE	Exact mass, retention time and MS2 + standard
20-HETE	Exact mass, retention time and MS2 + standard
22-HDoHE	Exact mass, retention time and MS2 + standard
293_10.42	Exact mass, retention time
293_10.55	Exact mass, retention time
2-Arachidonoyl-Glycerol	Exact mass, retention time and MS2 + standard
313_10.40	Exact mass, retention time
313_10.45	Exact mass, retention time
313_10.75	Exact mass, retention time
313_8.04	Exact mass, retention time
313_8.24	Exact mass, retention time
319_8.85	Exact mass, retention time
321_10.88	Exact mass, retention time
331_8.60	Exact mass, retention time
333_9.2	Exact mass, retention time
335_6.88	Exact mass, retention time
335_9.77	Exact mass, retention time
337_9.84	Exact mass, retention time
349_4.38	Exact mass, retention time
351_4.42	Exact mass, retention time
367_12.87	Exact mass, retention time
373_8.15	Exact mass, retention time
4-HDoHE	Exact mass, retention time and MS2 + standard
5(6)-EET	Exact mass, retention time and MS2 + standard
5,6-DiHETrE	Exact mass, retention time and MS2 + standard
5-HEPE	Exact mass, retention time and MS2 + standard
5-HETE	Exact mass, retention time and MS2 + standard
5-Oxo-ETE	Exact mass, retention time and MS2 + standard
6trans-LTB4	Exact mass, retention time and MS2 + standard
7-HDoHE	Exact mass, retention time and MS2 + standard
8,9-DiHETrE	Exact mass, retention time and MS2 + standard
8-HDoHE	Exact mass, retention time and MS2 + standard
9- and 13-HODE_9(10)- and 12(13)-EPOME	Exact mass, retention time and MS2 + standard
9,10-DiHOME	Exact mass, retention time and MS2 + standard
9-HETE	Exact mass, retention time and MS2 + standard
9-HOTrE	Exact mass, retention time and MS2
9-HpODE	Exact mass, retention time and MS2 + standard
AA	Exact mass, retention time and MS2 + standard
AA-EA	Exact mass, retention time and MS2 + standard
Adrenic Acid	Exact mass, retention time and MS2 + standard
Adrenic Acid isoform I	Exact mass, retention time and MS2
a-Linolenic Acid	Exact mass, retention time and MS2 + standard
Arachidoyl-EA	Exact mass, retention time and MS2
Cholic Acid	Exact mass, retention time and MS2 + standard
Cortisol	Exact mass, retention time and MS2
Deoxycholic Acid	Exact mass, retention time and MS2 + standard
DGLA	Exact mass, retention time and MS2 + standard
DGLA isoform I	Exact mass, retention time and MS2
DGLA isoform II	Exact mass, retention time and MS2
DHA	Exact mass, retention time and MS2 + standard
DHA isoform I	Exact mass, retention time and MS2
DHA isoform II	Exact mass, retention time and MS2
DHA-EA	Exact mass, retention time and MS2 + standard
DPA	Exact mass, retention time and MS2 + standard
DPA isoform I	Exact mass, retention time and MS2
EPA	Exact mass, retention time and MS2 + standard
g-Linolenic Acid	Exact mass, retention time and MS2 + standard
g-Linolenic Acid isoform I	Exact mass, retention time and MS2
Glycocholic Acid	Exact mass, retention time and MS2 + standard
Glycodeoxycholic Acid	Exact mass, retention time and MS2 + standard
Glycolithocholic Acid	Exact mass, retention time and MS2 + standard
Hepoxilin A3	Exact mass, retention time and MS2
HHTrE isoform I	Exact mass, retention time and MS2
HpODE isoform I	Exact mass, retention time and MS2
HpODE isoform II	Exact mass, retention time and MS2
HpODE isoform III	Exact mass, retention time and MS2
Linoleic Acid	Exact mass, retention time and MS2 + standard
Linoleoyl-EA	Exact mass, retention time and MS2 + standard
Lipoxin A4	Exact mass, retention time and MS2 + standard
LPC (0:0/16:0)	Exact mass, retention time and MS2
LPC (0:0/18:1)	Exact mass, retention time and MS2
LPC (0:0/18:2)	Exact mass, retention time and MS2
LPC (0:0/20:4)	Exact mass, retention time and MS2
LPC (0:0/20:5)	Exact mass, retention time and MS2
LPC (0:0/22:4)	Exact mass, retention time and MS2
LPC (0:0/22:5)	Exact mass, retention time and MS2
LPC (0:0/22:6)	Exact mass, retention time and MS2
LPC (16:0/0:0)	Exact mass, retention time and MS2
LPC (18:1/0:0)	Exact mass, retention time and MS2
LPC (18:2/0:0)	Exact mass, retention time and MS2
LPC (20:4/0:0)	Exact mass, retention time and MS2
LPC (20:5/0:0)	Exact mass, retention time and MS2
LPC (22:4/0:0)	Exact mass, retention time and MS2
LPC (22:5/0:0)	Exact mass, retention time and MS2
LPC (22:6/0:0)	Exact mass, retention time and MS2
LPE (0:0/16:0)	Exact mass, retention time and MS2
LPE (0:0/18:1)	Exact mass, retention time and MS2
LPE (0:0/18:2)	Exact mass, retention time and MS2
LPE (0:0/20:4)	Exact mass, retention time and MS2
LPE (0:0/20:5)	Exact mass, retention time and MS2
LPE (0:0/22:6)	Exact mass, retention time and MS2
LPE (16:0/0:0)	Exact mass, retention time and MS2
LPE (18:1/0:0)	Exact mass, retention time and MS2
LPE (18:2/0:0)	Exact mass, retention time and MS2
LPE (20:4/0:0)	Exact mass, retention time and MS2
LPE (20:5/0:0)	Exact mass, retention time and MS2
LPE (22:6/0:0)	Exact mass, retention time and MS2
LTB4 / 12-epi-LTB4	Exact mass, retention time and MS2 + standard
Oleic Acid	Exact mass, retention time and MS2 + standard
Oleoyl-EA	Exact mass, retention time and MS2 + standard
Palmitic Acid	Exact mass, retention time and MS2 + standard
Palmitoyl-EA	Exact mass, retention time and MS2 + standard
PGE2	Exact mass, retention time and MS2 + standard
PGE2-EA / PGD2-EA	Exact mass, retention time and MS2
Sphingosine-1-phosphate	Exact mass, retention time and MS2
Stearic Acid	Exact mass, retention time and MS2 + standard
Stearidonic Acid	Exact mass, retention time and MS2 + standard
Stearidonic Acid isoform I	Exact mass, retention time and MS2
Taurocholic Acid	Exact mass, retention time and MS2 + standard
tetranor-12-HETE	Exact mass, retention time and MS2 + standard
TXB2	Exact mass, retention time and MS2 + standard
