# Supplementary material for: Time Course of Plasma Proteomic and Oxylipin Changes Induced by LPS Challenge and Modulated by Antioxidant Supplementation in a Randomized Controlled Trial
Source: Antioxidants (Basel). 2025 Apr 29;14(5):536. doi: 10.3390/antiox14050536 (PMC12108157; doi:10.3390/antiox14050536)
Supplement: Supplementary file 1 [file antioxidants-14-00536-s001.zip › Supplementary Table S5.xlsx]

## Sheet: Tabelle1
Uniprot Accession	Protein names	Gene names	paired T-test adj. p-value stage1_480 vs stage1_BL	paired T-test log2 fold-change stage1_480 vs stage1_BL	paired T-test Significant stage1_480 vs stage1_BL	paired T-test adj. p-value stage1_240 vs stage1_BL	paired T-test log2 fold-change stage1_240 vs stage1_BL	paired T-test Significant stage1_240 vs stage1_BL	paired T-test adj. p-value stage1_120 vs stage1_BL	paired T-test log2 fold-change stage1_120 vs stage1_BL	paired T-test Significant stage1_120 vs stage1_BL	paired T-test adj. p-value stage1_60 vs stage1_BL	paired T-test log2 fold-change stage1_60 vs stage1_BL	paired T-test Significant stage1_60 vs stage1_BL	log2 LFQ intensity D01_stage1_BL	log2 LFQ intensity D01_stage1_60	log2 LFQ intensity D01_stage1_120	log2 LFQ intensity D01_stage1_240	log2 LFQ intensity D01_stage1_480	log2 LFQ intensity D01_stage2_BL	log2 LFQ intensity D01_stage2_60	log2 LFQ intensity D01_stage2_120	log2 LFQ intensity D01_stage2_240	log2 LFQ intensity D01_stage2_480	log2 LFQ intensity D02_stage1_BL	log2 LFQ intensity D02_stage1_60	log2 LFQ intensity D02_stage1_120	log2 LFQ intensity D02_stage1_240	log2 LFQ intensity D02_stage1_480	log2 LFQ intensity D02_stage2_BL	log2 LFQ intensity D02_stage2_60	log2 LFQ intensity D02_stage2_120	log2 LFQ intensity D02_stage2_240	log2 LFQ intensity D02_stage2_480	log2 LFQ intensity D03_stage1_BL	log2 LFQ intensity D03_stage1_60	log2 LFQ intensity D03_stage1_120	log2 LFQ intensity D03_stage1_240	log2 LFQ intensity D03_stage1_480	log2 LFQ intensity D03_stage2_BL	log2 LFQ intensity D03_stage2_60	log2 LFQ intensity D03_stage2_120	log2 LFQ intensity D03_stage2_240	log2 LFQ intensity D03_stage2_480	log2 LFQ intensity D05_stage1_BL	log2 LFQ intensity D05_stage1_60	log2 LFQ intensity D05_stage1_120	log2 LFQ intensity D05_stage1_240	log2 LFQ intensity D05_stage1_480
P63104	14-3-3 protein zeta/delta	YWHAZ	0.962522	-0.328002		0.620471	-0.437051		1	-0.37061		1	-0.356269		14.7981	13.51	11.8977	12.6991	11.929	15.1048	15.1881	15.0008	14.5575	15.0527	13.6813	10.5871	12.0118	14.4556	13.4927	12.5551	13.9348	13.8039	14.2206	14.8867	15.5133	14.9275	15.1843	13.8137	12.5241	15.2665	14.2399	12.9992	15.3518	12.4946	14.5596	12.8263	13.9149	13.2822	11.4995
P68032	Actin, alpha cardiac muscle 1	ACTC1	1	-0.405087		0.5728	-0.559809		1	-0.311522		1	-0.271277		14.9163	13.3155	12.3205	12.1641	11.9696	14.3228	12.166	15.2896	12.7975	12.3319	11.8661	12.5971	12.6267	12.1604	13.5604	13.193	12.8682	11.3796	12.7369	11.5278	16.7252	12.0276	13.076	13.5753	12.1927	17.2529	12.935	12.6337	15.0106	12.5037	12.0194	13.6904	15.1696	14.627	11.6711
P60709	Actin, cytoplasmic 1	ACTB	0.854207	-0.248841		0.462105	-0.311248		1	-0.100775		1	-0.227021		18.9928	18.023	18.0535	17.8686	18.1117	18.8654	19.0366	18.9206	18.3364	18.5337	17.8365	18.3178	18.1332	18.2346	18.1193	17.9962	18.2979	17.9339	18.0285	18.5252	19.5798	19.4127	19.1506	18.6989	18.2756	19.6146	19.1787	17.044	19.6009	19.2602	18.6023	17.0746	19.4424	19.0403	18.1746
P63261	Actin, cytoplasmic 2	ACTG1	0.961953	-0.390503		0.55104	-0.545042		1	-0.390665		1	-0.189931		14.1978	11.2291	14.0215	13.0925	13.9612	13.5965	13.5488	15.8419	13.199	15.0898	11.534	13.4707	12.6908	12.5632	11.3817	12.5808	11.5995	11.4155	13.5832	14.0303	16.2062	15.9199	12.3353	12.1055	10.9537	11.9591	14.7839	12.1337	12.4978	16.2318	12.9254	11.6282	12.4162	13.7713	12.9948
P43652	Afamin	AFM	1	-0.00265347		1	0.0792567		1	0.0786977		1	0.0460732		18.024	17.8978	18.0039	18.0397	17.8561	18.265	18.3379	18.1538	18.5083	18.0668	18.2296	17.9476	18.1645	18.1048	17.8197	17.475	17.9243	18.1372	17.9143	17.804	18.0759	18.9301	18.8848	18.5944	18.5028	18.8112	18.7766	19.0094	18.6744	18.5938	18.4869	18.4858	18.5817	18.4874	18.4635
P02763	Alpha-1-acid glycoprotein 1	ORM1	1	0.0213278		1	-0.10132		1	-0.0948032		1	-0.0869958		20.36	20.0748	20.4705	21.2197	21.0358	20.5297	20.5834	20.9158	20.7536	21.0253	20.5118	20.7713	20.7349	20.8656	20.9045	20.7827	20.7956	20.9045	21.1594	20.9471	20.1479	20.1155	19.9356	20.0735	20.3797	20.8465	20.277	20.636	20.1101	19.8617	20.2753	20.0467	20.664	19.8251	20.2756
P19652	Alpha-1-acid glycoprotein 2	ORM2	1	0.210138		1	0.110797		1	0.0134125		1	0.0348747		18.1751	18.1195	18.5528	18.789	18.4779	18.4523	18.1061	18.6583	18.1917	18.8321	18.4068	18.2694	18.2608	18.3686	18.5821	18.1582	18.9682	18.7802	18.6656	18.8841	18.3227	17.0228	18.116	17.0467	17.7344	17.4046	17.6407	17.4195	17.8095	17.2849	17.9209	16.8505	18.1661	17.754	18.2044
P01011	Alpha-1-antichymotrypsin	SERPINA3	0.192571	0.421454		1	0.130518		1	0.0569479		1	0.0618638		20.4428	20.4153	20.3275	20.279	20.6504	20.2866	20.4296	20.4613	20.5481	20.6156	20.3146	20.291	20.3664	20.513	20.5686	20.5446	20.7073	20.769	20.7372	20.7089	20.1631	20.5439	20.649	20.6355	20.8051	20.5767	20.484	20.7012	20.5061	20.8969	19.7785	19.8012	19.6812	19.8738	19.9591
P01009	Alpha-1-antitrypsin	SERPINA1	1	0.135116		1	0.0556062		1	-0.013109		1	0.0205586		22.4561	22.6317	22.6186	22.8591	22.7427	22.7052	22.7878	22.8137	22.8006	22.831	22.2799	22.116	22.01	22.1143	22.1832	22.3316	22.1471	22.1404	22.3186	22.2673	22.1072	22.008	22.2452	22.0899	22.1355	22.0641	21.9361	22.0097	21.8407	21.9625	21.5544	21.4031	21.3953	21.4564	21.535
P04217	Alpha-1B-glycoprotein	A1BG	1	-0.0426776		1	-0.00186679		1	-0.0141156		1	-0.0110144		19.3831	19.3367	19.5347	19.7288	19.5132	19.666	19.7787	19.7321	19.9722	19.8762	20.4294	20.5644	20.7164	20.6355	20.5747	20.8084	20.5617	20.7142	20.6719	20.5974	20.4283	20.2491	20.461	20.3906	20.5015	20.6635	20.5773	20.7376	20.4693	20.3182	20.262	20.3759	20.2779	20.0699	20.0825
P08697	Alpha-2-antiplasmin	SERPINF2	1	0.0338795		1	0.0528142		1	-0.0185829		1	0.0669196		18.2173	18.1652	18.2331	18.4952	18.5637	18.342	18.6572	18.6516	18.6949	18.3905	18.3022	18.4079	18.2161	18.0501	18.1299	18.6082	18.1602	18.4128	18.2773	18.159	18.2639	18.3764	18.2774	18.4185	18.4314	18.3017	18.2988	18.3375	18.4071	18.3403	18.8235	18.8939	18.7344	18.7143	18.9235
P02765	Alpha-2-HS-glycoprotein	AHSG	1	0.0574197		1	0.0582937		1	0.0439641		1	0.0190289		21.3447	21.389	21.7654	21.8095	21.7259	21.7609	21.9424	21.8572	21.8698	21.922	21.8109	21.7673	21.7166	21.8642	21.5511	21.4916	21.5791	21.4564	21.7489	21.5199	21.9407	21.7321	21.9911	21.5887	21.7716	21.7591	21.5814	21.6562	21.3311	21.5093	21.6127	21.6678	21.7666	21.5205	21.6893
P01023	Alpha-2-macroglobulin	A2M	1	-0.0191427		1	0.0276115		1	0.0199617		1	0.0289156		22.1082	22.166	22.0512	22.3146	22.1859	22.0228	22.1872	22.1463	22.1993	22.1557	21.9788	21.9493	22.1296	22.0506	21.9819	22.0191	21.9269	22.0365	22.1046	21.9768	21.6289	21.6976	21.7321	21.5732	21.5887	21.6228	21.4902	21.5281	21.4475	21.2839	22.4304	22.4427	22.4371	22.3292	22.3953
P12814	Alpha-actinin-1	ACTN1	0.332	-0.682698		0.117714	-0.773759		1	-0.536738		1	-0.595843		14.186	11.9887	12.2413	13.0092	11.5842	14.7635	14.6245	14.8361	13.8379	14.8696	12.8447	12.1645	12.6962	12.2352	12.1751	12.8062	13.4851	12.9352	12.9225	13.8918	15.6442	14.7904	14.6511	11.7153	11.782	15.0619	13.5613	13.9718	15.1094	14.5401	13.2546	12.1225	14.5943	13.3745	12.1838
P06733	Alpha-enolase	ENO1	0.87037	-0.306755		0.574667	-0.334705		1	-0.331696		1	-0.265267		15.649	14.9666	12.3912	13.8007	13.6932	13.3681	13.4829	12.9631	12.5205	11.5246	12.8042	13.6275	13.4283	13.9712	12.9581	13.3179	11.0581	12.2482	14.3193	12.3355	13.4302	13.8336	12.2983	12.1158	11.8129	14.5787	13.5839	12.9388	14.4065	13.6012	12.9129	12.2471	13.7803	13.3376	12.9261
P01019	Angiotensinogen	AGT	1	0.0103924		1	0.125314		1	0.0258738		1	0.0207414		16.5592	16.5361	16.5409	16.7525	16.3863	16.4728	16.3094	16.2751	16.4435	16.1233	15.3584	16.6625	16.2782	15.8636	15.7277	16.6083	15.6658	16.1016	15.6418	16.0335	16.071	16.5387	17.029	16.3139	16.5903	16.5395	15.8509	16.4978	15.8562	16.0067	16.5085	16.0524	16.7132	16.5456	16.7823
P01008	Antithrombin-III	SERPINC1	1	0.0305193		1	0.0986326		1	0.0312769		1	0.0901279		19.7703	20.0583	20.0657	20.3539	19.9662	20.2357	20.3006	19.9884	20.4894	20.1715	20.0155	20.0862	19.8988	20.1462	19.8751	19.8276	20.0651	19.9887	20.0381	19.8734	19.9019	20.1412	19.869	19.8863	20.1028	19.8896	19.6725	19.6866	19.7609	19.6215	19.8291	19.8602	19.6429	19.7543	19.8725
P02647	Apolipoprotein A-I	APOA1	1	0.01839		1	0.0249314		1	-0.00231768		1	-0.0083437		22.9342	23.1086	22.9951	23.0059	22.8988	23.0799	23.0721	23.057	23.2496	23.0509	22.8184	22.6915	22.9302	22.8756	22.8695	22.7627	22.7173	22.9276	22.8207	22.7614	22.8533	23.1551	23.1959	23.055	23.1048	23.0236	22.9717	23.0826	22.7292	22.9066	23.0062	22.9843	22.9757	23.1313	23.073
P02652	Apolipoprotein A-II	APOA2	1	-0.0750696		1	0.0227671		1	0.00850576		1	0.0164901		23.1204	24.0766	22.9243	22.9049	23.1683	23.7019	23.622	23.0931	23.9953	23.4563	22.4754	22.5708	23.3539	23.1341	22.8357	22.6666	22.7978	22.7515	22.551	22.8463	22.9742	22.991	22.9914	23.3522	23.3352	23.6516	23.1028	23.2981	23.1513	22.9465	23.0225	22.9515	23.0308	22.8421	22.9341
P06727	Apolipoprotein A-IV	APOA4	0.413333	-0.330284		1	-0.085973		1	-0.0260895		1	-0.0168697		19.6042	19.3067	19.6706	19.8199	19.4449	20.3337	20.353	20.4662	20.3031	19.8863	19.8971	19.7043	19.8232	19.6882	19.4419	20.1551	19.9694	19.9103	19.8004	19.5661	19.7296	19.9557	20.079	19.8065	19.4954	19.637	19.5883	19.6438	19.406	19.0845	20.3563	20.3744	20.2869	20.2758	20.0599
P04114	Apolipoprotein B-100	APOB	0.999657	-0.18929		1	-0.0320194		1	-0.0510742		1	-0.0274615		19.2357	19.1351	19.2573	19.2058	19.0066	19.2804	19.2814	19.4076	19.3387	19.0891	18.8213	18.85	19.0439	18.9012	18.7592	18.9315	18.8921	18.951	18.8917	18.8225	19.3552	19.1944	19.2559	19.3999	19.2031	19.5284	19.3823	19.5922	19.4353	19.2638	19.4254	19.2037	19.09	19.017	19.0542
P02654	Apolipoprotein C-I	APOC1	1	-0.0825807		1	0.0346667		1	-0.0223759		1	-0.021592		19.9406	19.8319	20.1791	20.5577	20.0821	20.2278	20.7214	20.5689	20.4629	20.3602	19.8585	19.7342	20.3154	20.0445	20.3293	20.143	19.6749	19.5552	19.7816	19.8912	20.1667	20.2718	20.4568	20.1148	18.7283	20.4252	20.9877	21.0169	20.2302	19.9079	19.7996	20.2801	20.782	20.7548	20.1259
P02655	Apolipoprotein C-II	APOC2	1	-0.104376		1	0.142968		1	0.0329224		1	0.251877		19.5943	19.6419	19.5843	19.2017	18.7869	19.2268	19.1873	19.2086	19.0045	18.8335	19.0041	18.5566	19.0562	19.0344	18.4422	17.9939	18.5027	18.8614	18.648	18.4072	19.2337	19.843	19.81	19.7841	19.6252	20.1769	19.964	20.128	19.8053	19.6162	19.591	19.4598	19.6847	19.5447	19.2921
P02656	Apolipoprotein C-III	APOC3	1	-0.122726		1	-0.0877853		1	-0.138084		1	0.0745925		19.9033	19.0102	20.8516	18.5995	20.4087	20.1196	18.3373	18.9746	19.8092	17.9605	20.7664	20.1051	18.2285	20.7434	20.0625	19.6823	19.705	19.0184	17.5297	19.6075	20.7927	20.5319	18.2975	20.1718	20.4285	17.8201	20.763	19.4973	20.7722	20.8402	20.7667	20.8006	19.8931	20.6777	20.384
P55056	Apolipoprotein C-IV	APOC4	1	-0.200359		1	-0.230888		1	0.0267487		1	-0.2153		13.5386	11.4835	13.9999	11.321	12.6978	12.5457	13.2088	13.0954	11.4606	12.2955	11.6583	11.4649	10.7817	12.3084	12.2658	12.0741	12.8844	11.6337	12.797	13.8414	12.3955	12.573	12.9589	11.4895	12.4859	12.6728	12.429	11.565	11.5944	12.6909	11.8169	14.4516	11.8386	12.4313	13.0741
P05090	Apolipoprotein D	APOD	1	-0.0600896		1	-0.0197521		1	-0.000592422		1	-0.00308253		18.1951	18.199	17.9606	17.6535	18.1198	18.0709	18.22	18.0245	18.1531	18.1099	18.0304	18.0931	18.1863	18.0462	17.7634	18.0001	17.7645	17.9446	17.7207	17.5021	18.0178	18.5687	18.4346	18.5687	18.2475	18.4274	18.4276	18.4942	18.1604	18.159	18.4837	18.4933	18.2662	18.1826	18.0432
P02649	Apolipoprotein E	APOE	1	0.112157		0.910333	0.180607		1	0.109121		1	0.00711308		18.5109	18.4054	19.0194	18.5491	18.5498	19.026	18.9293	18.9931	19.0288	18.7781	18.3523	17.8087	18.5101	18.5788	18.5511	17.6127	18.1767	18.1836	18.0619	18.4906	19.0454	19.4484	19.5696	19.1387	19.272	19.2454	19.3565	19.1873	18.9932	19.0303	18.6085	18.7912	18.9344	19.0176	18.7593
Q13790	Apolipoprotein F	APOF	1	0.00216659		1	-0.29249		1	-0.267009		1	-0.233306		14.3943	14.2798	14.3817	13.9551	13.668	13.8577	13.9238	13.7206	14.0042	13.4834	13.2355	12.491	14.2625	13.5225	13.6646	13.8969	13.3606	13.4244	13.5193	13.9011	13.5818	13.92	14.5773	12.3411	13.1611	14.3775	13.6341	13.9783	14.0961	13.1971	14.6028	14.5053	14.8622	14.7728	15.0563
O14791	Apolipoprotein L1	APOL1	1	0.137088		1	0.0354834		1	-0.0524271		1	0.0436067		14.8795	14.9046	15.1023	14.5664	15.3409	14.8247	11.8023	14.5698	14.528	14.3113	15.6591	15.2328	14.9383	15.6398	15.8729	15.8828	15.9409	15.6688	15.7629	15.6012	16.264	16.5149	15.6214	16.5244	16.4945	16.7312	16.5417	16.1593	16.271	16.1928	15.8986	15.6413	15.2196	15.5872	15.8427
O95445	Apolipoprotein M	APOM	1	0.0345591		1	-0.0235981		1	-0.168681		1	-0.121149		15.695	14.9985	16.1643	16.5105	15.8746	16.2416	16.0809	16.303	16.3802	16.0539	14.339	15.194	15.3955	15.304	15.2621	15.0209	15.1527	15.4891	14.722	14.9642	15.4357	14.6402	15.7291	14.0694	15.9308	15.9712	15.4102	15.3723	15.4427	12.3069	14.6334	14.7339	15.827	16.1013	15.952
P08519	Apolipoprotein(a)	LPA	1	0.347252		0.716973	0.682688		1	0.26666		1	0.147726		8.17527	12.0376	11.9842	13.1843	11.8265	12.3137	12.1439	12.8729	13.2124	13.6139	16.831	15.6103	16.1793	16.9823	16.6809	14.3123	16.0707	15.973	16.2672	16.7361	12.5987	11.917	12.6285	13.1415	13.5011	11.5843	13.3084	12.2466	10.3793	12.5329	13.3497	14.3513	12.6566	12.76	11.7506
O75882	Attractin	ATRN	1	0.0414926		1	0.0167085		1	0.0275926		1	0.0741745		15.198	13.956	14.3488	14.5519	15.6871	15.3707	13.4957	14.5764	14.6263	14.5366	15.0846	13.6064	13.6489	14.3251	14.857	12.6907	14.5522	14.5778	13.0204	15.4623	14.5924	14.6078	15.1729	14.328	15.3914	15.3663	17.1771	15.2368	16.7211	15.3643	16.2564	16.4741	15.0951	15.1653	15.5206
P02749	Beta-2-glycoprotein 1	APOH	1	-0.00102997		1	0.0279459		1	-0.00967801		1	0.0364156		20.5139	20.8178	20.7382	21.0368	20.8321	20.7339	20.7899	20.9295	20.7566	20.5676	20.632	20.5416	20.3109	20.2322	20.3342	20.8245	20.325	20.2808	20.33	20.0617	20.5989	20.8393	20.8724	20.6556	20.6663	20.6708	20.7726	20.8554	20.626	20.6468	20.6402	20.8694	20.7521	20.7495	20.8756
P61769	Beta-2-microglobulin	B2M	1	-0.0271308		0.7044	0.428572		1	0.262129		1	0.274134		16.2315	16.099	16.4785	16.4259	16.284	16.3256	16.4997	16.7169	16.6053	16.524	16.1756	16.0188	16.4833	16.4411	16.2298	15.6217	16.0085	16.3889	16.4191	16.1922	16.0896	16.002	16.2882	15.7755	16.2609	16.159	15.5843	15.5631	16.1595	15.4963	14.9011	14.3189	14.8416	15.3213	15.1515
Q96KN2	Beta-Ala-His dipeptidase	CNDP1	0.988585	0.421671		1	-0.164731		1	-0.10518		1	0.0787927		11.2254	14.4091	12.2556	11.3075	13.9679	14.0354	11.9128	13.6256	12.3837	11.5417	14.6919	14.9385	11.816	14.8444	14.301	15.3051	14.78	12.223	15.0767	14.543	12.8078	14.336	12.9199	11.9347	14.1644	12.3647	14.4895	14.0596	14.7003	12.5377	13.1314	13.1548	11.0765	11.7264	13.2242
P04003	C4b-binding protein alpha chain	C4BPA	1	-0.0133027		1	0.00783927		1	0.0282387		1	0.0298464		19.3923	19.5401	19.573	19.668	19.4491	19.1727	19.288	19.5243	19.4618	19.4995	19.675	19.7423	19.4995	19.5212	19.7171	20.4418	19.7761	19.9549	19.9563	19.7425	19.7853	19.7741	20.0136	19.8136	19.7804	19.9784	19.9777	19.9708	19.787	19.8677	19.786	19.7127	19.8134	19.7689	19.9156
P20851	C4b-binding protein beta chain	C4BPB	0.958213	-0.310368		1	-0.238814		1	-0.444444		1	0.142624		16.1374	16.0093	13.1968	15.5422	16.2728	16.2547	11.956	16.3724	16.1274	16.3576	16.5046	16.5297	16.6348	13.0721	16.5619	16.7611	16.6575	16.7677	16.5172	16.5693	16.5213	16.4965	16.5251	16.8449	10.8695	16.8605	16.6359	16.8531	16.8189	16.4411	16.8939	17.0034	11.4971	16.6484	16.5399
Q96IY4	Carboxypeptidase B2	CPB2	1	0.0492061		1	0.0443756		1	-0.126932		1	0.0464894		15.1512	15.7943	15.7674	14.3463	15.7297	15.8674	15.8041	15.1603	15.3676	15.3267	16.2699	16.1405	15.3938	15.6577	15.7495	16.4527	15.7098	15.7624	15.9428	15.8437	15.3073	12.2747	15.0435	15.6496	15.5974	13.4097	15.8766	12.9298	15.0568	15.6461	16.1698	16.0349	15.373	16.5303	16.376
P15169	Carboxypeptidase N catalytic chain	CPN1	0.875636	-0.49818		0.623543	-0.447979		1	-0.384255		1	-0.21546		15.2586	15.1913	15.6128	15.6303	15.6645	15.0909	15.554	15.6216	15.2695	15.6967	14.9864	15.2185	14.8402	15.2011	15.1932	14.8115	15.2176	15.1637	15.2415	15.1644	15.264	15.2205	15.555	14.411	15.3856	15.6267	15.2055	11.42	15.3665	15.1486	15.4272	15.9501	15.6155	11.1812	15.3817
P22792	Carboxypeptidase N subunit 2	CPN2	1	-0.0266062		1	0.00708898		1	-0.0259863		1	-0.00597331		16.7371	16.6482	16.6852	16.5977	16.3313	16.4845	16.4292	16.3013	16.2172	16.0755	16.4314	16.1674	16.3034	16.184	16.1795	16.3893	16.0959	15.745	15.9388	16.3567	16.8108	16.9785	16.7619	17.0636	16.809	16.9867	17.1228	17.0992	17.1074	16.9296	17.1451	17.1755	17.0083	17.1559	17.1739
O43866	CD5 antigen-like	CD5L	1	0.0515098		1	0.0566149		1	0.0800776		1	0.0594321		16.5949	16.8322	16.9844	17.0419	16.8386	16.6705	16.8003	16.653	16.5929	16.6873	19.0584	18.9733	18.6848	18.8237	18.7041	19.3492	19.0611	18.891	19.0722	18.8053	18.0136	18.2005	18.6043	18.1927	18.1862	18.3754	18.1747	18.2279	18.2703	18.3006	18.4309	18.468	18.2967	18.6155	18.4995
P00450	Ceruloplasmin	CP	1	0.0676878		1	0.0468805		1	0.0341462		1	0.0543585		20.664	20.7357	20.626	20.8278	20.7453	20.3488	20.6887	20.5188	20.6461	20.6197	21.066	21.0439	20.749	20.8151	20.9306	21.0624	20.9821	21.0639	21.0374	20.8454	20.2545	20.1716	20.5378	20.0021	20.2042	20.3205	20.0493	20.067	20.1252	20.1269	20.5459	20.6099	20.6159	20.5382	20.7991
P06276	Cholinesterase	BCHE	0.869905	0.391755		1	-0.238977		1	0.220291		1	-0.0243243		13.4391	12.6723	13.0524	13.7976	12.6313	13.4473	11.9007	13.5139	13.7855	12.6773	13.3504	11.1818	13.9166	14.5273	13.0538	12.095	13.543	13.5122	12.2674	12.8655	12.628	11.3938	12.9715	10.9259	13.6996	13.1809	13.3692	13.0427	11.9926	10.9361	11.5644	14.0574	13.0512	11.2937	14.0375
P10909-6	Clusterin	CLU	1	-0.0401094		1	0.0108049		1	0.0100961		1	-0.00140521		19.5483	19.3862	19.5731	19.3703	19.547	19.4143	19.2777	19.5577	19.5802	18.8398	19.5169	19.1837	18.8838	19.58	19.4892	19.457	19.589	19.9373	19.5987	19.5102	19.4973	20.1143	19.9543	19.9556	20.0626	18.9867	20.1772	20.1541	20.1134	19.9644	20.4575	20.3814	20.0339	20.3583	20.2455
P00740	Coagulation factor IX	F9	1	0.129356		0.567879	0.374788		1	0.2724		1	0.199256		14.0132	14.0321	14.2474	14.4848	13.8504	14.1215	13.7986	14.6307	14.0771	14.1053	14.1648	12.3028	12.5811	13.4926	13.4418	14.5894	13.2887	13.3208	12.7876	13.3318	13.4987	13.0384	14.0695	13.353	13.965	13.3156	14.1684	14.4405	14.7369	14.0498	13.2365	13.0444	13.6262	12.7094	14.0142
P12259	Coagulation factor V	F5	0.874714	-0.370911		0.594857	-0.423321		1	-0.359589		1	-0.488489		13.7829	12.4847	14.1647	14.4027	13.4942	14.1835	13.3791	14.4184	13.8299	14.2868	13.5473	11.9981	13.3951	11.322	11.9004	13.6496	11.7952	14.222	13.9924	13.7732	14.2139	12.1431	14.4457	13.4359	13.8517	14.1474	12.6446	12.4873	13.7031	13.5071	13.2837	13.5387	14.0905	11.1439	13.7892
P00742	Coagulation factor X	F10	1	-0.0686208		1	0.0277186		1	-0.0467421		1	0.0756806		15.5965	16.632	15.7138	16.0226	15.201	15.7645	15.7381	16.2409	16.5402	15.0764	15.71	14.4113	15.5655	15.7377	15.8638	14.5274	15.9779	15.9941	16.072	15.5418	15.9706	15.9044	15.9426	15.2694	15.5427	15.57	15.4945	15.2534	16.0051	15.1934	11.865	14.9695	12.1066	15.5552	15.1333
P00748	Coagulation factor XII	F12	1	-0.0134017		1	0.0126607		1	-0.0184576		1	0.0231957		18.7311	18.5018	18.786	18.9909	18.8662	18.8435	18.7763	18.8484	18.9877	19.0183	18.3621	18.2839	18.0477	18.13	18.2061	18.4002	18.2145	18.137	18.3367	18.3016	18.4546	18.399	18.6793	18.2331	18.5551	18.164	18.4988	18.1896	18.5549	18.1584	18.8257	18.8177	18.5433	18.6593	18.7137
P00488	Coagulation factor XIII A chain	F13A1	1	0.0722462		1	-0.261098		1	-0.0181148		1	-0.0576221		13.7799	11.159	13.1421	13.4261	12.928	14.4914	14.069	13.9453	14.3126	14.4484	13.4547	12.44	14.4015	12.9862	13.3421	12.4795	12.8965	14.7786	13.1933	14.5064	14.2258	12.4628	11.3646	12.0434	13.3017	12.8576	14.0908	11.1961	13.5044	13.8053	10.9815	10.6149	12.6273	13.0928	13.3809
P05160	Coagulation factor XIII B chain	F13B	1	-0.0928511		1	-0.0654497		1	0.0439469		1	0.0398032		16.3984	16.2135	16.4879	17.0095	16.1973	16.0974	16.5598	16.2538	16.305	15.9657	16.3048	16.3577	16.6002	16.2208	16.5493	15.8506	16.2353	16.063	16.3919	16.0598	16.5118	16.2425	16.5205	16.0232	16.034	16.1975	16.303	16.1662	16.4408	15.9885	16.737	16.2944	16.6111	16.429	16.8646
P23528	Cofilin-1	CFL1	1	-0.280665		0.58025	-0.581267		1	-0.427623		1	-0.0132779		15.289	14.1244	14.1376	13.5559	12.1745	14.9263	15.2481	13.8919	14.6135	14.8522	12.1058	12.1425	11.2097	13.4865	12.1022	13.531	13.1811	17.2025	13.3561	14.2408	15.8194	15.5281	15.7733	13.3599	12.8634	16.0702	14.0559	12.33	15.9499	11.8157	13.0092	12.9355	14.026	12.1742	12.1234
P02745	Complement C1q subcomponent subunit A	C1QA	1	0.0259014		1	0.109449		1	-0.0961129		1	-0.0671357		18.8718	18.7959	18.9095	19.3695	18.7867	19.0164	19.191	19.0086	19.177	19.1375	19.0146	18.7275	18.5864	18.8156	18.9581	18.7666	18.9236	19.0861	19.0928	19.2327	18.8484	18.9914	18.8621	18.6002	18.7157	18.7045	18.423	18.2741	18.657	17.9456	17.853	18.2517	18.3015	18.2158	18.2122
P02746	Complement C1q subcomponent subunit B	C1QB	1	0.0146103		1	-0.0188777		1	0.0099707		1	0.0692241		17.0505	17.0853	16.8782	16.9035	16.8594	16.4864	17.6091	18.0047	16.7849	17.5525	16.7012	16.7318	17.1636	16.4845	16.575	17.0603	17.1244	17.0727	17.3649	16.7571	16.6033	16.7316	17.6764	16.5909	16.8219	17.2923	16.987	17.1675	16.8068	16.8419	16.8412	17.2697	16.7879	17.0363	16.6197
P02747	Complement C1q subcomponent subunit C	C1QC	1	-0.0237682		1	0.0046896		1	0.00563819		1	-0.00455634		17.9708	17.9975	17.8389	18.2636	17.9625	17.7879	18.2356	17.9243	17.9312	18.0606	17.2511	17.9971	18.2256	17.6798	17.6399	18.0728	17.6964	18.0368	17.953	17.6958	17.6047	18.0541	17.8681	18.4038	17.9983	18.0982	18.3497	18.6031	18.3106	18.0176	18.0419	17.2231	17.1971	17.2668	17.0906
P00736	Complement C1r subcomponent	C1R	1	0.0595596		1	0.00684643		1	-0.00530554		1	0.00863775		18.3572	18.317	18.4242	18.675	18.3686	18.2031	18.3859	18.5	18.3539	18.4085	18.4199	18.0568	18.1668	18.1575	18.2333	18.3959	18.2336	18.3982	18.319	18.1287	18.1908	18.2953	18.4337	18.217	18.2683	18.4157	18.2346	18.3319	18.3009	18.0467	17.992	18.1913	18.0989	17.8371	18.1365
Q9NZP8	Complement C1r subcomponent-like protein	C1RL	1	-0.0727788		1	-0.0400517		1	0.0321004		1	-0.0900183		14.1265	12.9589	14.1304	13.5361	13.6086	13.6565	14.2902	14.2181	13.9328	13.6155	13.6125	13.7891	14.2752	13.941	13.5864	13.1894	14.2533	12.9557	14.2003	13.5847	13.0745	14.1551	14.7291	14.2935	14.4506	14.0492	14.4431	14.5552	14.4848	13.525	14.914	15.0663	14.9796	14.976	15.1121
P09871	Complement C1s subcomponent	C1S	1	-0.0530315		1	-0.00863158		1	-0.0688057		1	-0.0194523		18.2	18.1438	18.3384	18.3889	18.4301	18.4014	18.3676	18.5346	18.4799	18.4917	18.3648	18.2236	18.4052	18.3774	18.3806	18.3875	18.525	18.4898	18.4907	18.5089	18.5474	18.3563	18.4693	18.8009	18.2154	18.6399	18.5585	18.5171	18.1624	18.2839	18.3338	18.4779	18.0563	18.3044	18.2121
P06681	Complement C2	C2	1	-0.0396144		1	0.0498212		1	0.00127048		1	0.0945824		17.4916	17.3776	17.2892	17.5875	17.3499	17.3453	17.5026	17.5876	17.5098	17.3453	17.4452	17.0882	17.378	17.3126	17.2759	17.3391	17.3764	17.5477	17.4297	17.3407	17.2358	17.2971	17.7273	17.141	17.193	17.7375	17.4272	17.6088	17.3162	17.1552	17.2035	17.0638	16.8689	16.5129	17.1907
P01024	Complement C3	C3	1	0.00685018		1	0.0243724		1	-0.00120144		1	0.0224324		22.053	22.1366	22.0419	22.1864	22.1208	21.9943	22.1519	22.1898	22.145	22.1979	22.3236	22.2979	22.4499	22.3624	22.2414	22.2728	22.2788	22.3599	22.4477	22.3765	22.0351	22.1474	22.2531	22.2919	22.2352	22.4387	22.3545	22.3634	22.2535	22.2637	22.3997	22.3736	22.345	22.3536	22.3741
P0C0L4	Complement C4-A	C4A	1	-0.0113258		1	-0.0238437		1	0.00755177		1	-0.120832		17.1431	17.4374	17.1298	17.7427	17.6143	19.4573	17.5188	17.786	17.7909	17.7052	18.8827	19.0941	18.906	18.9232	18.8096	19.2932	12.7786	18.9718	19.0995	17.8553	17.9045	17.9174	17.9869	17.8364	17.746	18.059	17.9423	17.9506	17.5817	17.7439	18.4045	18.4409	18.0391	18.3557	18.2486
P0C0L5	Complement C4-B	C4B	1	0.0106459		1	0.0321404		1	0.000472768		1	-0.0295657		20.672	20.6051	20.6504	20.8203	20.7208	20.6385	20.682	20.7606	20.716	20.7494	20.3667	20.1642	20.3111	20.3748	20.4253	20.6553	20.4846	20.5232	20.4849	20.5016	20.4044	20.2604	20.5278	20.3315	20.278	20.5525	20.2809	20.4901	20.3166	20.3242	20.5581	20.371	20.3662	20.2557	20.4116
P01031	Complement C5	C5	1	-0.0570103		1	0.0274772		1	-0.104324		1	0.053348		16.4188	16.6176	16.658	16.4728	15.9242	16.1891	16.4975	16.5735	16.6891	16.5766	17.0116	17.1213	17.4477	17.7526	16.8313	17.0658	17.1014	17.2091	17.7507	17.2469	16.6646	17.2687	16.9828	17.3811	17.2052	17.5199	16.8858	16.8969	17.0588	16.5815	17.0586	17.4059	17.0329	16.8866	17.0654
P13671	Complement component C6	C6	1	-0.0306094		1	0.012656		1	-0.0347		1	0.00882584		16.9988	17.1342	17.1722	17.2529	17.3165	17.1491	17.1572	17.0151	17.0873	17.1172	17.2285	17.2338	17.1116	17.185	17.0738	17.3656	16.9431	16.801	17.1134	16.9909	17.0722	16.9511	17.0904	17.0968	17.1366	16.9331	17.1139	17.1814	17.202	17.2032	17.2267	17.5018	17.3524	17.1732	17.2498
P10643	Complement component C7	C7	1	0.0785337		1	0.0612212		1	-0.0310327		1	0.00920258		16.7766	16.7733	16.4053	16.9514	17.135	16.8591	17.187	17.2103	17.1357	17.3336	16.8226	17.0085	16.6304	16.7964	16.8243	17.157	16.7439	16.0088	17.1049	16.5557	17.5667	16.8258	17.1356	17.3638	17.3995	17.2166	17.043	17.0933	16.9866	17.0389	17.9488	18.0448	17.8568	17.7887	18.0584
P07357	Complement component C8 alpha chain	C8A	1	0.0596062		1	-0.0101856		1	0.0193007		1	-0.0348072		16.6792	17.1259	16.9791	16.8631	17.2329	16.9238	16.9265	16.959	16.7869	16.8945	17.2466	17.1657	17.0659	17.1798	17.0739	16.9937	17.2445	17.2339	17.1992	17.2501	16.7136	16.7185	16.9917	16.7203	16.5632	17.0314	16.5617	16.5923	16.7462	16.6086	16.8137	16.8746	16.752	16.9063	17.0033
P07358	Complement component C8 beta chain	C8B	1	-0.103536		1	-0.0998719		1	-0.0394439		1	0.0528875		17.5138	17.2934	17.6293	17.6232	17.3686	17.5352	17.404	17.3407	17.3486	17.2495	17.8581	17.5434	17.4341	17.6124	17.5558	17.602	17.6689	17.2219	17.5644	17.6109	17.3053	17.6791	17.4506	17.2018	17.447	17.1554	17.4608	17.3594	17.4707	17.0174	17.2952	17.3742	17.0897	17.2927	17.2702
P07360	Complement component C8 gamma chain	C8G	1	-0.0236753		1	0.0339674		1	-0.0498304		1	-0.053455		16.491	16.1452	16.0843	16.2758	16.2591	15.7379	16.1119	16.0895	16.4129	15.8353	16.4359	16.3611	16.6164	16.3143	16.2736	16.6157	16.4206	16.5421	16.3301	16.3993	16.1461	16.0401	16.1795	16.2813	16.4234	16.7267	16.4729	16.8494	16.3767	15.7915	16.9998	16.5992	16.5544	16.6867	16.6684
P02748	Complement component C9	C9	1	0.105581		1	0.0920857		1	0.0251584		1	0.0452849		17.8075	17.9021	17.9211	17.9377	17.9063	17.6477	17.2461	17.3366	17.527	16.9924	17.8711	17.5778	17.4051	17.5983	17.4783	17.8786	17.7803	17.5269	17.4877	17.6629	16.7441	16.9416	16.8717	17.0045	16.9601	16.773	16.8397	16.9077	17.149	16.9304	17.6684	17.7334	17.5161	17.5939	17.8616
P00751	Complement factor B	CFB	1	0.127941		1	0.0573408		1	0.00803553		1	0.0426223		19.1957	19.1503	19.1999	19.2601	19.4531	19.1694	19.2302	19.2026	19.2482	19.2591	20.0136	19.9511	19.8478	19.9359	19.9941	19.9317	20.1195	20.1616	20.1534	19.983	19.0433	19.0661	19.0524	19.2165	19.2346	19.1801	19.2658	19.4167	19.3678	19.3026	19.3335	19.1108	19.1497	19.13	19.4055
P00746	Complement factor D	CFD	1	-0.191354		1	-0.0820095		1	0.195037		1	-0.0985573		15.094	15.1778	15.4123	15.6132	15.2492	15.2659	15.4126	15.6335	15.7125	15.255	15.3391	15.6011	15.1062	15.4499	15.0623	15.202	15.1202	15.2582	15.1995	14.6649	15.0175	14.9653	15.217	14.9251	14.2654	13.5888	14.8322	14.923	14.3188	14.5878	15.1726	15.0241	15.3758	15.1816	14.2902
P08603	Complement factor H	CFH	1	-0.00809892		1	0.00892754		1	-0.0119003		1	0.0122955		19.6954	19.766	19.9042	19.7721	19.7633	19.6963	19.6968	19.5801	19.647	19.6089	20.0389	19.9211	19.9758	20.1139	19.8919	19.9714	19.9202	19.8451	19.9607	19.8501	19.8436	19.9423	19.8692	19.9488	19.89	19.937	19.9725	19.9652	19.9777	19.9028	20.1761	20.2066	20.0194	20.061	20.0947
Q03591	Complement factor H-related protein 1	CFHR1	1	0.0643064		1	0.138398		1	-0.0849979		1	-0.0384868		17.7229	17.7126	18.1512	18.3611	17.9963	17.8764	18.1893	18.2533	18.1656	18.3999	17.479	17.3231	17.012	17.5667	17.0728	16.8118	17.7103	17.0111	17.2855	17.3231	18.2825	18.2753	18.5993	17.7326	18.2835	18.1009	18.0952	17.9837	18.092	17.8759	11.8088	14.6547	13.8251	13.1665	14.8012
P36980-2	Complement factor H-related protein 2	CFHR2	1	-0.0190297		1	-0.157012		1	0.115862		1	-0.0454039		15.383	15.1594	15.2823	15.2028	14.9429	14.8831	14.9875	14.9316	15.1116	14.6367	14.706	14.3242	14.6744	14.7776	14.8156	12.432	14.4908	13.6388	14.3539	14.7322	14.6482	15.1722	14.5849	11.7752	15.0589	14.6854	15.051	14.9534	14.2968	14.9736	15.0396	15.1678	15.0456	15.0494	15.3284
P05156	Complement factor I	CFI	1	-0.0165457		1	0.0399372		1	0.0152417		1	0.00751959		17.7523	17.6585	17.5235	17.8808	17.566	17.6002	17.668	18.064	17.7769	17.772	17.6173	17.4375	17.8841	18.0072	17.7767	18.0168	18.1297	18.2172	18.0361	18.2243	17.7692	17.7146	17.5983	17.8845	17.741	18.1584	17.9575	18.2427	17.8716	17.9686	17.9107	17.8645	17.9679	17.6474	17.5777
P08185	Corticosteroid-binding globulin	SERPINA6	1	-0.061141		1	0.216686		1	0.0567789		1	0.0457681		16.3286	16.1405	16.8893	17.2056	17.0174	16.8784	17.0749	17.1381	17.0959	17.0276	17.3398	17.2564	17.1465	17.3496	17.1281	17.3304	17.0441	17.3518	17.3222	17.461	16.6798	16.1137	16.9951	16.0739	16.5876	16.6622	16.518	16.4595	16.1752	16.0036	16.5171	16.3973	16.4316	16.4645	16.7328
P02741	C-reactive protein	CRP	0	1.75449	+	1	0		1	0		1	0		11.128	13.1011	11.468	12.0922	15.2969	11.8995	12.1967	11.4389	13.2535	15.4817	13.8046	12.6492	11.4002	12.5148	14.99	14.5641	11.0687	12.3587	12.5689	14.582	11.9083	13.0424	12.9511	12.2463	12.8647	11.3381	12.7121	11.6889	11.9933	12.9466	11.8888	13.6762	11.9576	11.3733	12.5394
P01034	Cystatin-C	CST3	1	0.163354		1	0.105135		1	0.0605661		1	-0.246904		14.6681	14.7025	14.8938	10.8094	13.919	14.2589	14.0961	14.3354	13.6006	12.8815	12.2045	10.8081	11.8219	13.7259	12.3117	13.5301	11.8371	10.5019	12.8922	13.7603	12.5384	11.4973	13.8297	14.079	13.6533	13.8575	12.3992	13.1494	12.7788	11.6292	12.3224	12.0977	14.487	14.024	14.2467
P54108	Cysteine-rich secretory protein 3	CRISP3	1	0.311176		0.532696	0.505311		1	0.291246		1	0.13399		13.5372	12.4371	14.3038	14.49	14.041	14.0821	13.9897	14.7621	13.8921	14.6628	12.5776	12.0888	11.1788	12.4661	11.8946	13.3703	11.0224	11.3459	12.457	13.5653	13.5075	12.2266	11.7933	11.8935	12.9482	13.3538	13.6449	12.5266	13.399	11.4345	14.2579	14.6406	17.0032	13.1144	13.56
P81605	Dermcidin	DCD	1	-0.0825227		1	0.0974085		1	0.140559		1	-0.0450676		15.0841	14.6196	15.0794	15.2706	13.3194	13.5507	13.1746	11.7174	11.8868	11.2841	11.5678	14.9285	12.149	12.726	12.9478	12.6144	17.1283	12.7457	17.3725	14.8863	14.9087	15.992	12.8124	15.4216	14.9189	13.4225	12.573	11.6461	12.5471	12.0453	11.8026	11.9695	12.7576	13.2733	15.3374
Q12805	EGF-containing fibulin-like extracellular matrix protein 1	EFEMP1	1	0.0195186		1	0.0594617		1	0.0662521		1	-0.187552		14.0165	14.3297	14.8471	12.8954	14.1194	14.7156	14.6375	14.7087	14.3166	14.0467	14.7579	14.1039	12.3447	13.4135	13.7509	14.6882	13.4946	12.7545	13.9634	12.9179	13.6061	11.4591	13.1884	12.0606	12.1701	12.9096	13.4529	11.896	13.0735	12.2733	11.5716	11.5968	14.3737	13.6701	13.8817
Q16610	Extracellular matrix protein 1	ECM1	1	0.160385		1	0.184575		1	0.281888		1	-0.103278		14.4574	14.1894	15.813	14.7831	14.6607	14.6237	14.8457	15.1052	14.831	15.0307	14.7536	14.4099	15.4097	15.153	15.2024	13.7976	14.9737	15.4705	15.2521	15.0008	14.0372	12.7026	14.5902	13.5968	13.4179	14.4739	14.614	14.8945	14.8896	14.0023	14.9486	14.8222	15.1406	14.6815	15.1528
Q86UX7	Fermitin family homolog 3	FERMT3	0.845913	-0.54282		0.696381	-0.445132		1	-0.169787		1	-0.260823		14.7639	12.1961	11.9262	12.0302	13.2015	14.4459	14.553	12.9514	13.7307	13.9236	11.6875	12.9805	13.9644	12.677	11.4993	14.9405	12.1152	12.3583	12.4079	13.5678	15.3837	14.6247	15.1176	12.4701	12.4482	14.6349	13.1467	10.2619	15.5049	14.2786	13.5047	12.2197	14.9293	13.9353	12.534
Q9UGM5	Fetuin-B	FETUB	1	-0.176512		1	-0.310858		1	-0.0751509		1	-0.142994		15.7424	15.6231	15.5922	15.617	15.9131	16.0112	16.0569	15.4158	15.8125	16.0152	15.2093	14.1573	14.6911	15.4509	15.1805	15.2139	15.0036	15.2844	14.2053	14.3723	15.9181	16.1291	15.8175	16.093	16.1792	15.3749	16.3213	15.7275	16.5703	15.9653	15.7353	15.8996	15.2551	15.4153	15.4923
P02671	Fibrinogen alpha chain	FGA	1	0.0283079		1	-0.0531164		1	0.0979522		1	-0.0697694		21.5459	21.667	22.1268	21.8565	21.7673	21.7205	21.8513	22.0784	21.7875	21.688	21.737	21.6513	21.7619	21.6731	21.7703	22.1575	22.0811	22.0168	22.1385	22.2272	21.7344	21.5944	22.1011	21.6099	21.7451	21.8987	21.6102	21.7684	21.7403	21.6823	22.0921	22.0229	22.1809	21.9275	22.2944
P02675	Fibrinogen beta chain	FGB	1	0.0446311		1	-0.0208244		1	0.105679		1	-0.0377069		21.4378	21.5188	21.7682	21.6689	21.5628	21.4584	21.6876	21.8245	21.5313	21.5987	21.694	21.6889	21.9288	21.6155	21.6994	21.8207	21.9822	22.0438	21.9903	22.017	21.5483	21.5859	22.1673	21.3959	21.6785	21.7015	21.6134	21.809	21.5639	21.616	21.9503	21.904	22.1116	22.0329	22.0798
P02679	Fibrinogen gamma chain	FGG	1	0.0561844		1	-0.0265984		1	0.0742022		1	-0.0338965		22.4136	22.3784	22.6446	22.6793	22.5882	22.3166	22.5105	22.7227	22.6229	22.5298	22.5592	22.601	22.7473	22.6334	22.7429	22.9333	22.9511	22.9566	22.6659	23.1333	22.5337	22.6179	22.8957	22.6937	22.6386	22.6578	22.8092	23.2486	22.6342	22.6481	22.8986	23.0255	22.9566	22.8947	22.9379
P02751-3	Fibronectin	FN1	1	-0.0483589		1	0.0322372		1	0.187883		1	-0.248058		17.392	17.4623	18.6572	18.2413	17.8321	16.9074	17.8583	18.6183	18.0736	18.0343	16.5023	17.7118	18.7203	18.182	18.8667	17.6937	18.442	18.7034	18.4108	19.7078	18.1459	18.2323	18.8782	18.8918	18.1667	18.5472	18.4707	18.9311	18.6258	18.3964	17.9894	18.0842	18.9263	18.214	18.8687
P23142	Fibulin-1	FBLN1	1	0.216676		1	0.0719745		1	-0.227022		1	0.036686		15.3626	15.8272	15.8178	16.1499	15.9334	16.047	16.3326	16.3874	16.293	16.062	15.9196	16.228	15.923	16.185	16.2229	16.2532	15.9882	15.869	16.4048	15.5131	15.398	15.4974	15.4037	14.7028	15.1887	14.8927	14.197	14.2198	14.9665	14.2824	15.9962	15.8591	16.2811	16.0237	16.3338
Q15485	Ficolin-2	FCN2	1	-0.110332		1	-0.00957343		1	0.101839		1	-0.0897368		13.0648	11.3618	11.6679	11.9894	11.2723	12.0239	12.3817	12.4941	11.9717	12.5419	13.3341	12.3231	13.5616	13.5895	13.6421	13.5362	12.8221	13.2907	11.3918	14.0858	13.7058	12.4271	12.9247	13.5074	12.9923	13.4498	14.043	13.8068	14.0399	13.1893	13.1973	13.1	12.2351	13.1834	12.8255
O75636	Ficolin-3	FCN3	1	-0.119967		1	0.0368751		1	0.0551487		1	0.0801555		15.6072	14.7596	15.9323	15.1434	15.4071	15.6002	15.0292	15.2268	15.2987	15.9939	15.8551	15.0445	15.7324	14.9477	15.2234	14.0396	14.9468	16.2347	14.6422	15.3306	15.1603	14.4884	15.7788	15.566	15.4224	16.0043	15.9898	15.6815	15.6524	15.4903	12.3607	14.0251	12.3434	13.3071	12.0972
P21333	Filamin-A	FLNA	0.2265	-0.75557		0.165455	-0.666583		1	-0.24407		1	-0.520665		16.0395	13.1127	14.3113	12.2362	14.0163	15.9713	15.806	16.0252	14.9925	15.1518	14.4166	14.8076	13.9578	14.9324	13.4897	14.4615	15.4135	13.5932	13.6448	15.7232	17.2328	16.6641	16.3711	14.2081	14.3334	16.6541	16.2261	10.7894	17.0312	16.5658	15.8122	11.4893	16.6709	15.7235	13.5288
P04075	Fructose-bisphosphate aldolase A	ALDOA	1	-0.1439		1	-0.19686		1	-0.527199		1	-0.292588		14.2999	12.4977	12.4184	12.2491	12.0708	12.4429	14.4792	14.6712	14.5108	12.6086	14.0695	12.6073	11.2073	14.2712	11.4786	13.6073	13.4238	11.7733	11.8204	11.2291	14.2348	14.7216	12.6494	14.6259	13.6065	13.8906	14.8876	13.5533	14.9779	14.1934	13.2929	12.1774	13.9571	14.4114	12.7214
Q08380	Galectin-3-binding protein	LGALS3BP	1	0.0133355		1	0.104383		1	0.159776		1	0.0730694		15.2505	14.7466	15.4741	15.4079	15.6038	15.4131	15.4491	15.6856	15.5815	15.3719	16.0179	15.2628	15.2264	15.8556	15.9359	14.5364	16.3319	16.1104	15.829	15.7808	15.2966	15.4595	15.5764	15.5316	15.3772	15.9865	15.5299	16.0383	15.6839	15.2986	12.8274	13.2592	12.2579	11.2695	14.0238
P06396	Gelsolin	GSN	1	0.0263908		1	0.0583473		1	0.0736904		1	0.0334854		19.9268	20.0198	20.0063	19.9327	19.8892	19.872	20.0002	19.8236	19.7377	19.8415	19.9501	19.9337	20.0194	20.0043	19.8806	19.8915	19.7925	19.8446	19.9262	19.6682	20.0109	20.1435	20.3723	20.0395	20.03	20.0366	20.0798	20.2526	19.9717	19.8331	19.8781	19.9176	20.1154	20.0949	20.0826
P22352	Glutathione peroxidase 3	GPX3	0.846182	0.339098		0.756087	0.31401		1	-0.169052		1	-0.0119522		15.7266	15.5838	16.1814	16.3502	15.9855	16.0275	16.0365	16.3571	15.0665	16.4534	16.3691	11.127	12.1192	13.0802	16.3633	16.2057	16.2001	16.2995	16.288	16.3605	16.0065	15.5541	16.4915	14.5193	15.693	15.8926	14.4273	16.5051	12.0132	16.1977	15.9662	15.7696	15.8472	16.165	16.0137
P04406	Glyceraldehyde-3-phosphate dehydrogenase	GAPDH	1	-0.254869		0.4394	-0.56898		1	-0.293338		1	-0.390189		15.9894	15.1682	13.4813	14.5126	14.9137	16.2128	16.2271	15.9883	15.8285	16.3246	12.6869	14.665	13.8125	13.8434	14.6529	11.8161	13.828	12.9371	14.1808	14.5915	16.6486	15.3929	14.7133	13.6431	13.6521	15.0096	14.0437	12.489	15.2435	15.1105	13.6656	10.7922	14.9568	14.1903	12.3014
P00738	Haptoglobin	HP	1	0.093504		1	0.0428616		1	0.0312362		1	0.0409101		21.6811	21.8814	22.019	21.9374	22.173	21.775	21.7895	21.8477	21.9287	21.6909	22.3269	22.3586	22.2828	22.1856	22.2354	23.0027	22.8219	22.7696	22.8165	22.5195	22.8388	23.1128	22.9195	23.1176	23.2022	23.3111	23.1012	23.1394	23.1364	23.0575	21.8823	21.8702	21.9346	21.9946	22.0917
P00739	Haptoglobin-related protein	HPR	1	-0.102378		1	-0.00343774		1	-0.0718625		1	-0.0585199		17.2627	17.3407	17.1419	17.3797	16.9281	16.6114	16.4662	17.0688	17.4538	17.0335	18.2283	18.3304	18.0663	18.4314	18.3359	18.9304	18.3073	18.3628	18.2625	18.4519	18.0771	18.2201	18.2034	18.318	18.2593	18.4656	18.5649	18.4162	18.8325	17.8216	18.4119	17.95	17.9062	18.4041	18.6326
P69905	Hemoglobin subunit alpha	HBA1	1	0.104962		1	-0.109108		0.965846	0.450193		1	0.214292		19.3723	19.8818	18.8877	19.6435	19.6566	21.0472	21.7448	19.8853	19.512	21.45	19.7237	18.5071	20.0159	19.0763	20.1093	20.8853	19.6376	19.8168	20.014	19.2763	20.6913	20.163	19.9475	20.0459	19.9649	19.8651	20.3558	21.6439	19.9717	20.8091	19.1744	21.0689	22.0178	20.6968	19.4181
P68871	Hemoglobin subunit beta	HBB	1	0.0555168		1	-0.134144		1	0.392644		1	0.152683		20.6494	21.1806	20.0662	21.0254	20.8912	22.0267	22.6152	21.1306	20.6745	22.1702	21.0884	19.158	21.1425	20.3101	21.3386	21.9485	20.7788	20.1701	20.5842	20.6836	21.8825	21.508	21.0965	21.4188	21.2711	20.6261	21.716	22.9991	21.2352	22.2792	20.7825	22.6828	23.4018	22.4668	21.0239
P02042	Hemoglobin subunit delta	HBD	1	0.121334		1	-0.279416		1	0.521717		1	0.390655		14.9918	16.2823	14.8321	14.9535	15.3249	17.0547	17.7523	15.5477	15.2623	16.583	16.1523	13.0766	16.0843	15.015	16.2958	16.6239	15.8245	15.6234	15.5647	14.832	16.7445	16.0934	15.3134	12.5921	15.9998	14.2455	16.6776	18.9238	16.4135	17.7751	15.5716	18.0257	19.1359	17.6833	15.9693
P02790	Hemopexin	HPX	1	0.0550814		1	0.0370963		1	0.041022		1	0.0201732		22.5064	22.4802	22.4535	22.5527	22.5769	22.5183	22.6146	22.7521	22.6568	22.7426	22.4998	22.5062	22.4379	22.5036	22.4827	22.858	22.6966	22.681	22.5674	22.6516	22.5158	22.4451	22.6091	22.3923	22.4755	22.473	22.5492	22.5403	22.3249	22.2874	22.5576	22.5848	22.4945	22.5626	22.5625
P05546	Heparin cofactor 2	SERPIND1	1	-0.0668222		1	0.0580547		1	0.0652983		1	0.0904508		17.1595	17.2679	17.4162	17.6402	17.1722	17.4028	17.5759	17.6081	17.4316	17.2804	17.6268	17.243	17.5687	17.3708	17.3724	17.2374	17.5494	17.7081	17.5779	17.4244	17.7508	17.6073	17.9509	17.8233	18.0136	17.9892	17.7821	18.216	17.9517	17.7094	17.2286	17.4484	17.3163	17.118	17.3823
Q04756	Hepatocyte growth factor activator	HGFAC	1	-0.136746		1	-0.279158		1	-0.169364		1	-0.513277		14.9651	15.0986	15.7329	14.4626	14.4143	16.1325	16.3107	15.585	14.8954	15.985	14.2973	13.87	14.6804	14.4854	14.4261	14.7253	14.1528	13.3877	13.3883	14.8164	15.248	14.9566	13.8979	12.9982	14.505	15.3422	13.9476	14.8661	15.0037	17.0107	13.7326	12.7863	14.2499	13.628	13.5722
P04196	Histidine-rich glycoprotein	HRG	1	0.0724886		1	0.0829377		1	0.0461287		1	0.00665302		18.9924	18.7935	19.1292	19.2665	19.0802	19.0684	19.2132	19.5557	19.5314	19.4459	18.8804	18.8421	18.8218	18.826	19.0126	18.5623	18.8367	19.0487	18.9128	18.9097	18.6479	18.9995	19.2627	18.5399	18.8983	19.026	18.7265	18.9431	18.9482	18.8459	19.1321	19.1701	19.1853	19.0583	19.0857
Q14520	Hyaluronan-binding protein 2	HABP2	0.960471	-0.345446		1	-0.251597		1	-0.137195		1	-0.233471		15.9367	15.924	16.0013	16.4649	16.1404	16.3634	16.4042	16.564	16.2902	16.1504	16.5833	16.561	16.3411	16.1818	16.096	16.5246	16.492	16.5747	16.7193	16.0731	16.122	16.0548	16.9192	15.5058	16.1415	16.1744	15.878	15.8352	16.0544	15.9224	16.5606	16.7433	16.7774	16.8573	16.5002
P01876	Ig alpha-1 chain C region	IGHA1	1	-0.00358219		1	0.0380318		1	0.0137358		1	0.0143825		21.9531	22.0702	22.0742	22.0643	22.1685	21.9373	21.9942	22.0866	22.1737	21.9051	22.1929	22.1421	22.29	22.3517	22.1414	22.4438	22.2871	22.3491	22.356	22.2314	22.7436	22.7923	22.6609	23.0694	22.8503	22.9052	22.9009	23.0141	22.7961	22.712	22.453	22.3708	22.2952	22.256	22.2878
P0DOX2	Ig alpha-2 chain C region	IGHA2	0.999429	0.000163651		1	0.016264		1	0.0294976		1	0.0442591		19.3584	19.4604	19.154	19.4102	19.5154	19.2611	19.3502	19.2885	19.3464	19.2828	19.8936	19.9502	19.9791	19.8827	19.6897	20.2018	19.9458	20.0366	20.0797	19.6996	19.9284	20.2453	20.3011	20.2395	20.1912	20.4969	20.4926	20.5238	20.2602	20.3878	20.0507	19.5146	19.8499	19.7057	19.652
P0DOX5	Ig gamma-1 chain C region	IGHG1	1	-0.0142907		1	0.0206354		1	0.00982691		1	-0.0053943		23.7107	23.8222	23.7859	23.9972	23.8872	23.6253	23.6283	23.7639	23.7605	23.6788	24.439	24.2553	24.2661	24.2867	24.342	24.4766	24.2907	24.2693	24.3706	24.1817	24.2441	24.1893	24.3186	24.1898	24.1632	24.1415	24.0947	24.2473	23.9778	24.0384	24.2951	24.2276	24.1733	24.2535	24.2971
P01859	Ig gamma-2 chain C region	IGHG2	1	0.00501181		1	0.0161046		1	-0.0167809		1	0.0124542		23.3137	23.1819	23.2401	23.4354	23.3246	22.8906	23.0888	23.165	23.296	23.0099	23.545	23.5483	23.6637	23.7759	23.6786	23.9513	23.5053	23.3435	23.5781	23.4742	23.48	23.7604	23.5159	23.6787	23.6632	23.9239	23.7082	23.7582	23.6887	23.5207	23.1577	23.1951	23.0174	22.9383	23.0003
P01860	Ig gamma-3 chain C region	IGHG3	1	-0.0143841		1	-0.0217883		1	-0.0227668		1	-0.0165756		21.0552	20.989	21.0286	21.1611	21.0046	20.9042	20.6903	20.8042	20.9177	20.6454	21.2533	21.131	21.0261	21.1612	21.1046	21.2343	21.104	20.7808	20.8957	20.8685	20.8054	20.9325	20.6895	20.6553	20.9073	20.784	20.9912	20.9896	20.683	20.3779	20.7032	20.6673	20.7259	20.4247	20.6609
P01861	Ig gamma-4 chain C region	IGHG4	1	0.0424636		1	0.0180166		1	0.116564		1	0.0425538		20.9632	21.4062	21.1814	21.531	21.7129	21.1312	21.2608	21.1971	21.4134	21.0194	20.1337	20.3777	20.2549	20.1874	20.29	20.1124	20.3192	20.4691	20.0572	20.1842	21.4543	21.3149	21.7321	21.1578	21.5502	21.5121	21.3474	21.3979	20.9911	21.0611	21.5291	21.3916	21.5457	21.3335	21.7619
P01742	Ig heavy chain V-I region EU		1	0.173008		1	0.206025		1	0.352677		1	0.235338		13.0912	13.7816	14.64	12.2931	11.8855	12.671	11.5575	13.2229	12.8181	12.0671	12.4904	12.5412	14.4032	14.5652	14.6255	12.7355	12.3661	11.7376	12.2318	11.6879	13.465	14.1791	12.5025	11.2649	12.0464	14.9493	11.7919	12.425	12.6847	13.1413	13.5172	13.2892	12.3996	11.9123	13.3263
P01743	Ig heavy chain V-I region HG3		1	-0.0318715		1	0.102065		1	-0.00249631		1	0.0487184		14.5573	13.9187	13.8348	13.5855	13.4074	13.0604	13.1793	12.8611	12.568	12.5836	14.2968	13.5788	14.1447	14.0355	14.2209	13.0903	13.732	13.5631	13.5838	13.7999	13.6191	13.1857	13.6867	11.6646	13.8988	12.1139	12.7201	12.6167	11.1575	14.6554	13.0634	12.4922	12.5866	12.5171	11.4647
P23083	Ig heavy chain V-I region V35		1	-0.00650733		1	0.00223697		1	0.00519222		1	-0.0449724		10.5774	12.4682	10.8573	12.5873	12.5881	10.3827	11.0933	12.7642	12.3606	12.9762	15.1539	15.1199	14.1478	15.4323	13.3537	13.0517	12.1921	11.9594	14.1415	12.7751	12.5579	12.4506	12.2595	13.9295	12.5916	13.3907	11.9312	13.2272	12.9599	13.29	12.2339	12.7301	12.841	11.1884	13.6996
P01817	Ig heavy chain V-II region MCE		1	-0.045715		1	0.101517		1	0.188634		1	0.108371		14.9186	15.4729	15.16	15.2793	15.2055	15.1644	15.0895	15.2228	14.4817	15.0623	16.0818	15.4047	15.569	15.5191	15.8375	15.2995	15.7021	15.8448	15.6286	15.9035	13.0378	12.4245	13.6185	11.6507	11.2683	12.4677	12.0173	12.9801	12.9142	12.1167	14.182	13.2288	13.6911	13.1593	11.8423
A0A0C4DH41	Ig heavy chain V-II region NEWM	IGHV4-61	1	-0.182942		1	-0.0699443		1	-0.0281854		1	-0.0600668		17.9405	17.7977	17.7349	17.2807	17.6334	16.8308	17.3737	17.3729	17.2339	16.973	18.2165	18.1837	18.5129	18.2948	18.2379	17.8686	18.3239	18.2775	18.2984	18.1134	17.5342	17.7519	17.8691	18.0034	17.8503	18.0126	17.6579	17.8506	17.7836	11.3879	17.5655	17.6362	17.4707	17.2559	17.5594
P01764	Ig heavy chain V-III region 23	IGHV3-23	1	-0.147116		1	0.0199125		1	-0.0325326		1	0.0485471		16.5374	16.1257	16.5121	16.7996	16.341	16.3163	16.3524	15.5607	15.9535	16.2797	17.7619	17.4192	17.5537	17.7527	17.7772	16.7641	17.7103	17.7023	17.6378	17.8905	15.7276	15.6857	14.5035	13.7635	14.9989	14.1054	14.573	11.911	14.7877	13.7254	15.9759	14.6703	14.8986	15.3358	13.7463
P01782	Ig heavy chain V-III region DOB		1	-0.115174		1	-0.189332		1	0.0289047		1	-0.147771		13.8606	13.0574	10.6394	12.2443	11.5717	12.937	11.7552	13.3217	13.069	12.679	18.9345	18.5676	18.5037	18.6034	18.6369	18.2678	18.7496	18.8864	18.779	18.9492	16.737	16.066	16.7704	16.7112	16.4751	16.4009	17.1431	16.1729	17.1817	16.6446	18.5051	18.4934	18.2962	18.037	18.2121
P01780	Ig heavy chain V-III region JON		1	0.16556		1	0.0895958		1	-0.0140535		1	0.0468952		16.6187	16.435	15.9116	16.4336	16.6446	15.4454	16.1119	15.064	15.75	14.5882	17.58	17.5739	17.4868	17.4375	17.8264	16.7454	17.7924	17.582	17.7879	17.8516	17.1576	16.822	16.9015	16.9421	17.1566	17.5445	17.7556	17.7902	17.4181	17.5957	17.3463	17.7253	17.6471	17.6	17.8347
P01762	Ig heavy chain V-III region TRO		1	-0.0774129		1	0.340674		1	-0.104536		1	0.422242		15.0865	12.122	14.5142	15.0059	13.0769	13.4906	11.4068	13.8967	13.515	14.5089	16.7321	15.533	15.9262	16.6687	16.4758	13.1631	16.2441	16.3373	16.0468	16.5789	14.5331	12.5859	14.7907	12.9446	13.0206	10.4683	12.8361	13.2379	13.7887	14.5993	12.0486	13.2949	11.9202	13.1154	12.2086
P01763	Ig heavy chain V-III region WEA		1	-0.0697845		1	0.0702977		1	-0.27917		1	-0.330834		15.6369	11.6299	15.2503	15.575	14.9818	14.2461	14.3061	14.0129	17.129	14.2927	13.223	12.4193	12.0179	13.1442	13.3612	13.2098	13.0025	10.8214	14.2931	13.4357	12.9443	11.9953	11.3532	12.1801	12.9691	12.2772	13.326	11.7846	10.9424	14.4771	11.832	13.2023	11.8259	13.1212	12.7457
P01834	Ig kappa chain C region	IGKC	1	-0.0376552		1	-0.0018884		1	-0.0362514		1	-0.0973642		22.8088	22.4989	22.8696	22.6102	22.5227	22.4481	22.4514	22.6861	22.6453	22.3843	23.0804	23.1011	23.674	23.5391	23.4434	23.1978	23.6986	23.7901	23.6832	23.2394	23.8481	23.5259	23.7821	23.7141	23.8239	23.7834	23.5826	23.6626	23.6141	23.0882	23.0258	23.1958	23.2845	23.1949	23.1953
P01594	Ig kappa chain V-I region AU		1	0.0389727		1	0.0986289		1	0.095644		1	0.0209068		17.6514	17.2809	17.651	17.6941	17.4435	17.2403	17.079	17.5179	17.8025	17.3748	18.1762	18.2207	18.3921	18.1835	18.1917	18.3231	18.3449	18.4127	18.4067	18.3098	18.3025	18.0803	18.1582	18.3599	18.1618	18.2072	17.9828	18.1213	17.5724	16.7735	17.6848	17.7393	18.136	17.7295	18.2588
P04432	Ig kappa chain V-I region Daudi		1	0.0129873		1	-0.0134709		1	-0.0477553		1	0.0279091		16.7667	16.6121	16.652	17.5576	17.1856	16.7177	16.9417	17.3707	17.2545	17.1211	18.9479	19.3552	19.3415	19.2146	19.2112	19.1698	19.3041	19.4885	19.2757	19.3095	18.5091	17.8441	17.7242	15.5299	18.054	18.1721	17.9607	16.1618	17.0701	17.8146	17.7485	17.6141	17.1011	15.9754	16.5124
P01599	Ig kappa chain V-I region Gal		1	-0.150885		1	-0.101742		1	-0.0635202		1	-0.215326		15.0587	11.9736	14.7137	15.2125	15.1453	14.8174	14.5275	15.2451	14.9359	14.9349	16.5059	16.5495	16.8501	16.6385	16.7767	16.4514	16.6597	16.9862	16.7878	16.782	15.7953	14.6847	14.4385	14.9854	15.1267	15.457	14.7465	14.6248	15.156	14.0118	15.6465	15.1601	15.4107	12.29	15.211
P01614	Ig kappa chain V-II region Cum	IGKV2-40	1	0.0290386		1	0.0273586		1	-0.123295		1	0.0285873		19.7216	19.5424	19.3668	19.255	19.5471	19.0731	19.2573	19.2273	19.2448	19.0542	20.4615	20.4132	20.4752	20.3031	20.1733	21.005	20.4607	20.6398	20.6625	20.6805	20.2378	20.9935	20.7276	20.6826	20.5541	19.0931	20.7325	20.9073	20.6904	20.5854	20.2248	20.403	18.7632	20.154	19.7599
P06310	Ig kappa chain V-II region RPMI 6410		1	0.091515		1	0.0566182		1	0.118437		1	-0.0267579		17.3032	17.3491	17.4912	17.5744	17.8596	17.2743	17.3324	17.4846	17.1889	17.1863	18.1658	19.2549	18.8152	18.7385	18.6141	19.464	18.8904	18.7609	19.1193	18.2265	17.6139	18.343	18.0677	17.9528	18.1451	18.3202	17.9336	18.0881	17.1553	18.6105	17.8961	18.0341	17.8976	17.9969	17.9153
P01619	Ig kappa chain V-III region B6		1	-0.0427656		1	-0.0209152		1	-0.0594949		1	0.0112581		18.1222	18.3659	17.924	18.547	18.348	17.8079	16.6131	18.2265	18.3127	18.0212	19.1838	19.7835	19.528	19.4349	19.3476	19.9676	19.456	18.9451	18.9982	19.6498	17.0287	18.5729	19.2395	18.0961	17.7993	19.1547	18.9466	18.4887	18.8899	18.7597	18.802	18.947	18.3446	18.7336	18.4484
P04433	Ig kappa chain V-III region VG	IGKV3D-11	0.838194	-0.64581		0.930857	-0.489668		1	-0.82103		1	0.0863549		13.1735	16.7404	12.7771	11.3495	15.4403	16.1122	17.9991	10.4399	18.7463	18.2789	16.7653	16.9366	17.4211	16.5045	17.3874	15.6649	15.8947	17.2851	17.5241	18.226	16.6632	16.7005	16.3587	17.2036	16.386	15.1181	17.3709	14.1333	17.0942	17.4884	15.9049	13.6015	10.2328	16.438	14.67
P06312	Ig kappa chain V-IV region	IGKV4-1	1	-0.264948		1	-0.109286		1	-0.0842896		1	-0.0771		17.3247	16.4746	17.1072	17.3792	16.8478	16.6672	16.7577	17.2087	16.9099	16.7618	18.3476	18.1781	18.2733	18.2735	18.383	18.0985	18.1413	18.2832	18.1378	18.2531	17.4691	17.1024	17.1529	17.4566	17.5166	17.5016	17.3509	17.2989	17.2276	16.974	17.0794	17.174	16.8827	16.9338	16.9305
P01700	Ig lambda chain V-I region HA		1	0.124664		1	0.060889		1	0.0874394		1	-0.019572		16.9431	16.8015	17.2534	17.4879	17.1701	16.867	16.9089	17.2958	16.6111	17.0311	18.6274	18.7011	18.6845	18.6735	18.6545	18.3789	18.6679	17.5602	18.5456	18.6457	17.143	16.2082	16.6221	16.0592	16.9072	16.3293	16.5598	16.4743	16.2836	15.2105	16.8254	16.7381	17.0521	16.7116	17.5181
P01701	Ig lambda chain V-I region NEW		1	0.0177132		1	-0.150466		1	-0.0165103		1	-0.0255613		15.9977	15.6455	15.6591	16.7997	16.4698	16.4265	16.2313	16.6422	15.5495	16.4762	16.5588	16.9894	16.2007	16.2646	16.192	18.052	17.968	15.9189	17.1136	16.0992	15.3116	16.4473	15.9071	13.086	14.5852	14.8745	15.0996	15.8661	17.5195	17.4633	16.6713	16.6928	16.9719	16.8416	17.0188
P01703	Ig lambda chain V-I region NEWM		1	0.331761		1	0.250254		1	0.276976		1	-0.142694		16.5292	16.0511	16.9914	17.5929	16.9042	16.8811	15.8031	17.28	16.1437	17.3228	18.6959	18.7383	18.5924	18.6467	18.7849	19.0582	18.7171	18.785	18.7719	18.6002	11.6455	13.5263	16.9694	15.6314	16.2468	16.2639	12.4388	16.2828	15.7563	15.249	17.1054	17.0402	17.5131	17.2744	16.9499
P01699	Ig lambda chain V-I region VOR		1	-0.278526		1	-0.117325		1	-0.358491		1	-0.120352		11.6834	13.9452	11.7959	11.4418	10.9743	12.5894	12.1887	11.8071	13.905	12.1641	16.3378	16.7328	16.5707	16.2062	16.0398	16.7894	16.2032	12.7381	16.7366	15.9433	12.6011	12.6269	10.9815	14.1768	12.7699	13.904	12.8294	12.8725	12.3245	11.8049	16.2478	16.4455	15.4079	16.7697	16.4502
P01706	Ig lambda chain V-II region BOH		1	0.273324		1	-0.31894		1	-0.318663		1	0.0116534		13.2194	12.1901	11.1646	13.9152	12.2	11.3858	12.8679	11.1582	12.239	11.7854	14.6599	14.1623	13.856	13.2876	13.4741	12.426	13.1736	14.2215	12.474	14.1532	13.0398	11.1165	14.1111	14.0447	11.8091	11.8579	10.9582	13.098	14.1832	12.3153	12.1073	14.9436	14.8481	15.4479	14.6725
P01704	Ig lambda chain V-II region TOG		1	-0.0146678		0.814979	0.544552		1	0.651914		1	0.685201		12.1544	13.4804	12.8079	11.654	11.3807	11.7108	11.6074	12.8013	14.7151	11.3428	11.9201	12.2655	13.1035	12.446	11.2501	12.4784	12.3553	8.86172	12.0661	13.196	12.1314	13.818	16.9765	13.9863	17.0293	12.6059	11.9624	12.3325	16.7002	12.5652	12.3081	14.1243	17.2865	14.995	10.7624
P80748	Ig lambda chain V-III region LOI		1	0.0626546		1	0.135444		1	0.173925		1	0.204099		16.6297	17.6453	18.6498	17.0341	18.2014	17.4375	15.5543	15.9097	16.4408	15.3939	15.9903	15.8099	14.329	15.7157	15.3742	16.3561	15.1669	13.9184	14.1404	16.0378	17.7044	17.9852	15.6765	18.8831	18.2456	15.4977	18.8447	15.8471	18.2797	18.7488	18.1402	16.702	14.9602	18.2037	16.4665
P01714	Ig lambda chain V-III region SH		1	0.105893		1	0.133565		1	-0.0234419		1	-0.160734		14.944	15.0943	15.4638	15.8092	15.2113	15.4297	15.4855	15.4354	15.0926	15.1358	16.303	15.4751	15.2605	15.6329	15.9225	15.3229	15.6459	15.5006	13.1252	15.6202	14.5527	14.4027	14.6183	13.1656	14.3144	13.7736	13.4214	13.6019	13.7402	13.988	14.164	14.2989	15.0681	15.0724	15.2888
P01871	Ig mu chain C region	IGHM	1	-0.00190112		1	0.00507488		1	0.0166055		1	-0.018372		20.1098	20.1866	20.3748	20.2516	20.2858	20.3189	20.3395	20.4458	20.4032	20.5013	22.4409	22.3433	22.5202	22.4431	22.4224	22.5765	22.523	22.5562	22.4286	22.4838	21.8187	21.5819	21.698	21.7662	21.7072	21.7566	21.7656	21.9416	21.6622	21.5204	21.6882	21.5599	21.5701	21.4731	21.4236
P01591	Immunoglobulin J chain	IGJ	1	-0.0110493		1	0.044439		1	-0.0179811		0.99754	0.00428743		16.8338	16.4807	17.0884	17.1828	16.9429	16.8321	17.0412	17.1852	17.0822	17.1131	18.6	18.5659	18.5129	18.6636	18.663	18.7768	18.8729	18.3242	18.7038	18.771	18.2146	18.3718	17.9771	18.4587	18.3896	18.3692	18.5961	18.6338	18.45	18.1023	18.0683	17.9374	17.4671	17.6685	17.8923
B9A064	Immunoglobulin lambda-like polypeptide 5	IGLL5	1	0.163443		1	0.0911559		1	0.0943863		1	0.146859		19.482	20.1239	19.7885	19.6487	19.6226	20.5917	21.6957	19.6136	19.6849	19.9572	19.7541	19.7677	20.0614	20.0721	19.5595	19.6341	19.6684	20.027	20.0463	19.4899	19.6979	20.4722	20.3125	20.6526	20.4085	20.6634	20.4374	20.5729	20.0099	20.2216	20.4821	20.6386	20.415	20.4695	20.4374
P35858	Insulin-like growth factor-binding protein complex acid labile subunit	IGFALS	1	-0.242394		1	0.0473843		1	-0.219185		1	-0.0951967		15.5725	15.172	15.5071	15.3702	14.915	15.4216	15.1943	15.2272	15.1329	15.3925	14.7772	14.212	15.273	14.9571	14.8111	13.4895	15.071	14.9058	14.7788	15.089	16.3914	15.9811	15.7552	15.7524	15.8738	16.0537	16.3097	16.1555	16.0568	15.4581	15.6599	15.3797	15.3166	14.8114	15.204
P08514	Integrin alpha-IIb	ITGA2B	1	-0.279111		0.549273	-0.507866		1	-0.287735		1	-0.254778		14.0689	13.6841	12.2913	14.0316	10.8826	14.1841	14.3832	14.5927	12.577	13.5866	12.6039	13.0106	12.8044	13.0506	12.6519	11.8868	12.9848	13.6485	13.3576	14.0787	15.542	13.5292	14.3498	12.8144	11.754	14.4877	12.9837	13.6324	14.3591	12.4055	11.2249	13.6659	13.7706	11.9279	13.6179
P05106	Integrin beta-3	ITGB3	0.167333	-0.868316		0.0392	-0.915805		1	-0.638004		1	-0.536596		13.9879	12.5491	11.9497	12.7184	12.7983	14.0369	14.1891	14.171	13.1955	12.9915	11.6799	12.4089	12.6177	13.817	11.1142	12.522	12.2104	12.5135	13.3187	13.6118	14.4498	14.0898	13.9531	13.1228	13.0558	14.742	13.6302	10.2469	15.0616	12.2617	13.5292	13.0034	14.5448	13.0137	12.573
P19827	Inter-alpha-trypsin inhibitor heavy chain H1	ITIH1	1	0.0156712		1	0.0389733		1	-0.0151495		1	0.0480954		19.3851	19.4393	19.2603	19.2857	19.4153	19.3225	19.4853	19.3513	19.4922	19.4151	19.3256	19.0594	19.1997	19.2815	19.1645	19.0816	19.1253	19.0207	19.2315	19.2965	19.2732	19.4115	19.4112	19.4031	19.373	19.4315	19.2122	19.3011	19.1371	19.142	19.0937	19.1635	19.1858	19.0907	19.1536
P19823	Inter-alpha-trypsin inhibitor heavy chain H2	ITIH2	1	0.0339748		1	0.115472		1	0.0581005		1	0.0686575		19.6173	19.6339	19.6594	19.6967	19.7148	19.6785	19.8998	19.9253	19.9638	19.9339	19.3191	19.5564	19.5745	19.6121	19.4202	19.6114	19.3461	19.301	19.3532	19.1099	19.5052	19.6711	19.762	19.6937	19.5634	19.5643	19.4296	19.7303	19.3876	19.4706	19.7126	19.7414	19.7247	19.6245	19.8184
Q06033	Inter-alpha-trypsin inhibitor heavy chain H3	ITIH3	1	0.0771089		0.998417	0.000515111		1	-0.147356		1	0.28792		15.8989	16.1168	16.4284	15.8054	15.9514	15.9632	16.0751	15.6925	15.6571	16.827	16.2319	15.466	16.0699	15.7655	15.0557	11.8722	16.2424	16.5864	16.6587	16.509	13.2887	12.4262	12.7314	12.0063	12.4497	13.7058	12.5894	12.7323	11.6587	14.0359	12.6786	12.6822	12.1134	13.7267	13.7078
Q14624	Inter-alpha-trypsin inhibitor heavy chain H4	ITIH4	1	0.00762037		1	0.0171481		1	0.0211458		1	-0.00350927		19.7934	19.9831	19.8257	19.8995	19.8359	19.9323	19.979	20.0285	19.9778	19.9661	19.8886	19.8052	19.8418	19.8474	19.8977	19.9645	19.8526	20.0771	19.9188	19.7908	19.6666	19.879	19.7826	19.7703	19.7531	19.9053	19.7402	19.8695	19.6527	19.5413	19.6614	19.7344	19.4962	19.4731	19.6061
P29622	Kallistatin	SERPINA4	1	-0.0685376		1	0.000421238		0.998852	-0.000227896		1	0.0266997		16.1864	15.6397	16.245	16.246	15.973	16.5313	16.5981	16.5709	16.5794	16.5097	16.1303	16.1882	16.5294	16.2774	16.3025	15.3517	16.0577	16.2781	16.0892	16.1943	16.6851	16.6002	16.72	16.4908	16.8239	16.9301	16.6191	16.5911	16.8392	16.4962	16.4111	16.3517	16.3587	16.047	16.3136
Q96Q89	Kinesin-like protein KIF20B	KIF20B	1	0.666745		1	0.551011		1	0.186631		1	0.126932		18.9826	18.0616	18.3744	12.6267	11.402	18.1539	18.0537	18.5039	12.3145	17.9668	18.1439	13.2878	12.4805	18.1608	18.4006	14.3851	18.1737	18.1339	13.4064	18.8188	18.1308	18.182	11.4978	10.8582	18.072	17.869	12.7992	18.8197	13.7958	17.5811	11.7588	12.7586	17.8975	12.2185	13.2988
P01042	Kininogen-1	KNG1	1	0.00970618		1	0.0488504		1	0.0515143		1	0.0155156		20.0254	19.9944	20.0389	20.0061	20.0887	19.9637	20.205	20.1586	20.1885	20.0344	20.0909	20.1155	20.2444	20.1856	19.9593	20.0679	20.1942	20.176	20.2603	19.9916	20.0915	20.3255	20.3597	20.2684	20.2582	20.4145	20.2755	20.4014	20.3577	20.1427	20.4611	20.4633	20.3378	20.358	20.437
P02750	Leucine-rich alpha-2-glycoprotein	LRG1	0.001	1.56343	+	0.734421	0.446101		1	0.314094		1	0.164051		18.3167	17.8137	18.1485	18.1845	19.1008	18.3587	17.8104	18.1282	18.1354	18.9475	16.979	16.4909	17.3885	17.3189	18.2031	16.1805	16.9754	16.9481	17.3022	18.0382	16.5253	16.7145	16.7534	12.5032	17.9002	16.3754	15.9637	16.3661	16.8574	15.7892	15.7748	13.1918	15.831	15.7085	17.3261
P08637	Low affinity immunoglobulin gamma Fc region receptor III-A	FCGR3A	0.276889	0.654391		0.128	0.730743		1	0.459082		1	0.163011		12.6407	12.6243	12.9505	12.7722	12.0127	11.3239	11.1213	13.0993	11.9974	13.4659	11.7181	12.2249	13.9786	11.0539	12.1131	11.6173	11.9587	11.091	13.3036	13.7678	12.3063	12.7531	13.2239	13.0204	12.7056	12.9629	13.0511	11.3919	13.6396	12.4521	10.1852	12.6024	12.7707	13.2062	11.2284
P51884	Lumican	LUM	1	-0.307626		1	0.172914		1	-0.0917669		1	0.115665		16.7647	16.3455	16.8281	16.2771	16.289	16.6659	16.5993	16.7269	16.1411	16.0721	15.17	15.2832	16.2529	16.3103	15.7058	14.3701	15.8219	15.9448	15.4176	15.8607	16.1865	15.8692	15.921	15.8027	15.7883	16.1095	16.0103	16.2872	16.4487	16.1253	16.2355	16.1989	16.3218	16.3189	16.2917
P61626	Lysozyme C	LYZ	0.8344	0.431683		0.394588	0.593906		1	0.692623		1	0.0626328		15.358	15.3118	16.0037	16.3025	14.4461	15.5368	13.7725	15.7379	16.0732	15.8362	15.6785	15.286	15.8914	16.3271	15.8382	15.7988	15.4903	15.6265	15.6443	15.5496	15.7094	15.2182	16.0574	15.8117	18.5056	14.6834	15.9529	15.4413	15.9205	15.3416	15.088	15.17	15.4115	15.6985	14.9017
P48740-2	Mannan-binding lectin serine protease 1	MASP1	1	-0.0174179		1	-0.114826		1	-0.473253		1	-0.410265		13.192	13.2902	13.5663	13.6254	13.9104	13.9111	13.3204	14.1431	12.9284	13.9245	13.8429	11.7241	12.8981	12.3495	13.469	11.7503	13.0448	12.9454	12.8601	13.8047	13.9751	13.7046	12.2536	13.0799	13.9902	13.7343	12.3984	13.3304	14.8856	11.344	14.2104	13.3364	13.9737	12.7774	13.9384
P08571	Monocyte differentiation antigen CD14	CD14	0.711294	0.50962		1	0.176858		1	0.106514		1	-0.388847		14.1194	13.4238	14.8684	14.4812	13.7405	14.1054	14.0511	14.9071	14.3855	14.5943	13.287	13.1336	13.5716	13.3287	14.6947	11.1186	13.0951	13.3845	13.6568	15.2734	14.8949	13.0609	13.986	12.5678	15.3422	14.5769	14.3123	12.2454	15.2164	13.0294	15.0355	14.496	14.7761	12.8337	15.2582
P60660-2	Myosin light polypeptide 6	MYL6	0.7436	-0.425504		0.3945	-0.537909		1	-0.357872		1	-0.388087		13.6714	12.7393	12.4943	11.521	11.7281	13.9298	14.4453	14.0007	13.5826	13.7332	13.4119	13.4516	12.7315	13.1293	12.8031	12.4226	13.8755	13.4647	13.1114	13.5615	14.9539	14.0792	14.9274	13.5726	12.4222	14.6879	13.4039	13.0163	14.3729	14.1894	13.6017	12.8447	14.5427	13.8824	13.0217
O14950	Myosin regulatory light chain 12B	MYL12B	1	-0.173112		1	-0.144463		1	-0.105246		1	-0.0254143		13.0653	12.1848	11.8363	13.3804	12.2847	12.2533	12.0485	12.5372	12.1608	10.8516	11.823	12.5601	13.4169	12.9119	11.9088	12.8608	13.4283	11.0225	12.9162	11.837	14.6653	13.1009	11.98	12.0168	13.673	14.7141	12.8822	11.8291	14.0934	13.4539	12.6302	12.9358	13.1589	11.9722	11.3317
P35579	Myosin-9	MYH9	0.389455	-0.807352		0.031	-1.19501	+	1	-0.813312		1	-0.909676		15.1276	12.7189	13.6485	11.09	12.6417	15.6556	15.3323	15.0988	13.8963	14.9817	12.7471	11.62	13.3994	13.3365	13.481	11.8899	12.1925	13.437	13.3219	14.7406	16.2788	14.6316	15.3773	11.3867	11.6379	15.9854	14.0472	13.8518	15.6197	13.7939	14.0431	12.157	14.7439	13.1991	12.018
Q96PD5	N-acetylmuramoyl-L-alanine amidase	PGLYRP2	1	0.0887305		1	0.0910532		1	0.0959332		1	0.0199341		17.7395	18.2782	18.2927	18.1836	18.0605	18.2461	18.1	17.9941	18.1465	17.7596	18.1438	17.4762	18.0458	17.8044	17.3991	17.751	17.6132	18.03	18.0061	17.329	17.7144	18.0928	17.7881	18.1314	18.3711	17.8457	18.1592	18.0308	17.8118	17.921	17.9698	17.9499	17.8528	17.9513	18.0522
P62937	Peptidyl-prolyl cis-trans isomerase A	PPIA	1	0.29336		1	-0.312725		1	-0.0133586		1	0.0820838		13.2968	15.2209	14.3188	14.4146	13.8649	15.1128	15.1112	14.6605	15.0691	14.9566	11.1271	13.8987	13.2175	13.6238	11.6376	12.9154	13.418	12.0441	13.5787	10.9181	12.2477	13.8554	11.1694	10.3883	12.3878	12.618	10.5521	12.8843	13.7884	13.1632	11.1296	14.0347	13.7939	12.7273	14.4348
P04180	Phosphatidylcholine-sterol acyltransferase	LCAT	1	-0.0784068		1	0.21128		1	-0.200492		1	0.0218126		14.358	13.818	14.2954	14.5114	14.4427	14.4338	14.4495	14.6879	14.8042	14.6296	14.5202	14.1523	14.4917	14.5889	14.4442	14.2547	14.6802	13.9816	14.3621	14.6681	14.8943	14.6705	12.5598	14.4899	14.9034	14.7955	14.7915	14.8507	14.8034	14.4783	14.8467	14.6919	14.7062	14.6428	15.0217
P80108	Phosphatidylinositol-glycan-specific phospholipase D	GPLD1	1	-0.148271		1	-0.155996		1	-0.0702437		1	-0.0159236		15.1498	13.6466	15.1779	15.0724	14.5978	15.4661	14.8984	15.529	15.0759	15.2471	15.5869	15.3138	15.9776	15.2575	15.2349	13.2128	15.4403	15.465	15.322	15.6015	15.8207	15.8718	16.0765	14.6832	15.7167	16.1193	15.5441	15.9393	15.7656	14.6916	15.7131	15.9541	15.9004	15.5585	15.701
P36955	Pigment epithelium-derived factor	SERPINF1	1	-0.038882		1	0.00730553		1	0.0238289		1	-0.0455086		17.6976	17.7032	17.5935	17.5468	17.3963	17.519	17.8553	17.6337	17.7025	17.6552	16.7389	16.6741	17.6375	17.2975	16.7797	17.2582	16.9431	16.9382	16.8937	16.7634	17.5336	17.5688	17.3822	17.6031	17.5473	17.7431	17.3941	17.7753	17.5155	17.4429	17.0576	17.0424	16.9126	17.0112	16.7275
P03952	Plasma kallikrein	KLKB1	1	-0.0426118		1	0.0113345		1	-0.0487317		1	-0.0211082		17.2528	17.235	17.1821	17.3838	17.5079	17.1218	17.253	17.3053	17.3471	17.2671	17.2808	17.3156	17.3206	17.408	17.3769	17.3957	17.2113	17.2428	17.5614	17.3614	17.7138	17.8245	17.7293	17.8649	17.8577	17.9729	17.926	17.865	17.8051	17.6371	17.809	17.7122	17.6068	17.5294	17.5597
P05155	Plasma protease C1 inhibitor	SERPING1	1	0.000602976		1	0.0657492		1	-0.0458738		1	0.033569		18.7443	19.0111	18.8368	19.0662	19.0758	19.169	19.4394	19.2297	19.5492	19.4905	18.554	18.712	18.952	18.6919	18.6783	19.0774	18.6232	19.0224	18.9299	18.6406	18.8384	19.0018	18.8817	18.788	19.0368	19.1007	19.3618	19.3924	18.9242	18.6931	18.9231	18.6973	19.0232	18.883	18.9548
P05154	Plasma serine protease inhibitor	SERPINA5	0.540286	-0.5275		1	-0.182652		1	-0.275078		1	-0.21063		15.2726	12.9429	14.0566	13.0859	10.8584	12.6863	14.8253	12.1302	14.6707	13.9424	14.8298	13.8804	14.5817	14.2729	13.7491	12.9361	14.1922	13.4391	14.0358	13.5594	14.7154	14.8649	14.8987	14.7071	13.9553	14.9096	11.7496	14.8232	14.7202	14.2268	13.6784	14.3592	14.0838	14.2606	13.7794
P00747	Plasminogen	PLG	1	0.0370848		1	0.0152233		1	-0.00708453		1	0.0141354		19.7128	19.9737	19.9383	20.1514	19.9213	19.9784	20.1203	19.8548	19.9776	19.9183	20.3392	20.1034	20.0032	20.0734	19.9566	20.0446	20.1388	19.8204	20.2245	19.8977	19.4288	19.5515	19.7351	19.5333	19.5272	19.5831	19.4193	19.4549	19.3685	19.5483	20.2131	20.4079	20.3754	20.3581	20.3773
P02775	Platelet basic protein	PPBP	0.8968	-0.311614		0.336571	-0.478016		1	-0.32627		1	-0.469094		16.7917	15.5099	15.6994	14.8394	15.7988	16.9613	17.1263	17.1718	17.0562	16.5997	16.4424	16.4018	15.9131	16.6426	16.235	14.8544	16.7507	16.2569	16.5628	16.8895	17.9528	17.8322	17.9833	16.7173	16.3396	17.667	16.7959	13.356	17.134	17.1891	16.3478	13.0443	17.3169	16.2305	14.9859
P02776	Platelet factor 4	PF4	1	-0.409286		0.442095	-0.780982		1	-0.227139		1	-0.56489		16.0284	12.0063	15.17	13.4501	13.4677	16.599	16.4409	16.9122	16.1512	16.4268	14.9736	14.3399	13.7767	15.4567	15.0756	12.6755	15.872	15.6788	15.4152	16.5436	17.4581	16.309	16.809	15.9256	15.8061	17.1103	16.8509	12.3905	17.464	16.7363	16.3129	13.5024	17.1696	16.2999	15.6252
P08567	Pleckstrin	PLEK	0.520615	-0.561594		0.126	-0.793406		1	-0.59661		1	-0.395884		14.8726	12.4663	10.5557	13.1451	9.83655	14.3545	14.4472	14.8301	14.0047	15.1108	13.4974	11.3838	11.9189	12.8094	12.7351	14.6467	13.8819	13.7534	13.7617	14.2763	15.8394	15.0609	15.3452	12.5154	12.8837	15.8691	14.4592	12.3181	15.4968	14.9235	14.7296	13.7381	15.4853	11.8841	13.5571
P07737	Profilin-1	PFN1	0.984571	-0.343015		0.223667	-0.771636		1	-0.619435		1	-0.48374		15.7834	12.6948	10.8463	12.8291	12.8218	14.8264	15.3027	14.1009	14.0446	14.8681	13.0272	12.2798	12.3011	13.2207	11.9188	13.1812	11.9954	13.051	13.8457	13.3137	15.7614	11.7975	14.8722	12.5116	11.847	15.4121	14.3485	10.5473	15.173	14.3572	12.8514	12.5802	14.0447	11.3709	13.5513
P02760	Protein AMBP	AMBP	1	0.010414		1	0.0891485		1	0.0558303		1	0.0555133		19.5857	19.5364	19.7003	19.4315	19.2042	19.551	19.3668	19.4237	19.7871	19.078	19.3873	19.3685	19.6452	19.4748	19.0633	19.2358	19.35	18.8717	19.4343	18.8298	19.2289	19.8725	19.6311	20.0752	19.3825	20.0502	19.9755	20.0799	19.7087	19.8386	19.6039	19.7665	19.4096	19.5121	19.2361
P06702	Protein S100-A9	S100A9	0.0008	1.50348	+	0.0186667	1.23261	+	1	0.547218		1	-0.0405832		13.2854	12.3471	14.4952	16.3395	15.4104	14.066	13.6754	15.5584	15.9128	16.0254	13.8866	15.4597	14.7306	15.7993	16.0828	14.5452	11.1285	17.4253	15.8294	15.2506	16.0426	14.5297	11.1706	15.5246	15.7696	13.1436	12.3469	13.1567	13.3606	12.0586	12.8919	12.0031	13.9547	14.342	15.712
Q9UK55	Protein Z-dependent protease inhibitor	SERPINA10	0.943909	0.286923		1	0.078478		1	-0.0953881		1	-0.250111		14.0113	13.409	13.8912	14.226	14.2641	14.1012	14.1427	14.4526	14.0264	14.392	13.8129	13.0288	14.1083	14.0233	14.5275	12.5483	14.1719	14.4402	14.0863	14.1282	14.3331	14.2223	14.4998	14.0638	14.6658	14.7027	14.2394	14.4535	14.5057	14.2737	13.6473	13.791	13.6932	13.2771	13.8956
P00734	Prothrombin	F2	1	0.00197976		1	0.032945		1	0.0363636		1	0.0361074		19.4261	19.4999	19.5888	19.7535	19.6478	19.7038	19.7992	19.8851	19.7896	19.8136	19.7468	19.6605	19.7416	19.6438	19.5799	19.8091	19.7281	19.6589	19.7144	19.6548	19.9576	20.1006	20.1865	20.2306	20.0862	20.1948	20.1656	20.2853	20.0777	19.9597	19.971	20.0842	19.9165	20.0004	20.0612
P61224	Ras-related protein Rap-1b	RAP1B	1	-0.38999		0.574621	-0.476114		1	-0.325583		1	-0.333801		14.6427	12.5954	10.7243	13.1564	12.9749	14.4019	14.6006	14.883	12.2463	14.0824	10.9648	13.4917	13.4191	13.3004	11.0685	11.85	13.6992	11.8218	14.0271	14.292	15.6489	14.9057	15.1585	14.4933	13.8767	15.0307	14.6827	12.0425	14.9894	14.9876	12.0058	11.1804	15.0415	14.4424	12.2195
P02753	Retinol-binding protein 4	RBP4	1	-0.0185972		1	0.0934734		1	0.0757305		1	0.0712077		19.6151	19.3543	19.0701	19.7082	19.0815	19.5936	19.7097	20.0321	20.14	19.4383	19.594	19.5263	19.1941	19.3791	19.1839	20.1408	19.3472	19.2507	19.3448	18.9704	19.5716	19.6993	19.5483	19.6763	19.5648	20.152	19.7903	19.7141	19.4472	19.7241	19.7255	20.1677	20.2658	19.8273	19.8287
P49908	Selenoprotein P	SEPP1	1	-0.197842		1	0.163836		1	0.0079107		1	-0.14719		12.7098	12.5723	13.6321	15.2357	15.0637	12.3096	13.5743	15.4421	12.7828	15.2277	12.3666	12.2914	11.8552	16.631	12.2163	12.9456	15.7289	11.7636	13.2598	15.33	16.1673	16.3506	11.5391	12.4883	12.1171	17.2109	16.7582	16.8919	12.373	13.8216	16.624	11.6638	16.5721	16.3822	16.357
P02787	Serotransferrin	TF	1	0.0182849		1	0.0210844		1	0.0127131		1	0.025279		23.4116	23.4559	23.4363	23.5522	23.526	23.3919	23.5482	23.5701	23.6423	23.3199	23.0838	23.1837	23.1241	23.1174	23.0299	23.3352	23.208	23.0997	23.1404	22.8704	23.2387	23.372	23.4924	23.3784	23.3693	23.1139	23.2782	23.3598	23.1831	23.238	23.3062	23.3685	23.2297	23.3045	23.3514
P0DJI8	Serum amyloid A-1 protein	SAA1	0	6.0686	+	0	3.30077	+	1	-0.161135		0.997287	0.00121177		13.3849	12.3534	12.2559	16.358	19.9342	11.7183	11.5812	12.3505	16.095	19.2268	11.0374	12.4172	12.9558	15.7662	19.2739	14.1356	12.17	11.7663	15.3752	19.0598	11.6398	12.6493	12.0571	17.2258	19.5751	13.2452	13.9003	12.4992	17.0704	19.483	12.7265	13.1633	11.2117	16.0681	19.7978
P35542	Serum amyloid A-4 protein	SAA4	1	0.138961		1	-0.128204		1	-0.204452		1	-0.00181656		16.9779	16.231	16.2056	16.7502	16.7782	15.7996	15.2041	15.4917	15.9401	15.9267	16.2383	16.2574	15.2096	15.965	16.1507	15.4902	16.0917	14.9886	15.9539	16.2899	15.9674	16.3428	15.6401	16.3196	16.4761	15.9401	16.7171	16.0987	16.8307	16.909	16.4382	17.0332	16.251	16.7898	16.873
P02743	Serum amyloid P-component	APCS	1	0.0143287		1	0.0501537		1	0.0452838		1	-0.00637722		19.0968	18.7877	18.8311	19.2089	18.9572	18.6861	18.7355	19.0032	19.2057	18.8135	19.5749	19.5643	19.6947	19.6323	19.5885	20.1093	19.9293	20.004	20.0495	19.8103	19.5756	19.3173	19.2984	19.1992	19.3041	19.4056	19.3147	19.6151	19.1608	19.1795	19.3507	19.2528	19.1476	19.0668	19.2739
P27169	Serum paraoxonase/arylesterase 1	PON1	1	0.0178036		1	0.0338191		1	0.0370124		1	-0.00801182		19.0343	19.4324	19.1343	19.4542	19.062	19.4033	19.9392	19.2308	19.4333	19.7573	19.6274	19.2089	19.9772	19.4803	19.6341	19.2082	19.1184	19.6911	19.8674	19.5565	19.5491	19.6749	19.9001	19.6668	19.643	19.7675	19.5934	19.5394	19.6362	19.687	19.6568	19.588	19.6128	19.5151	19.6004
P04179	Superoxide dismutase [Mn], mitochondrial	SOD2	1	-0.158578		0.1696	-0.700396		1	-0.21575		1	-0.086225		12.1603	12.8895	11.0552	12.5217	12.9189	11.6255	12.0478	11.0094	10.7746	12.6558	12.4963	11.3787	11.6803	12.3095	12.0464	12.7145	11.5622	10.5798	13.1993	12.3595	13.8588	13.9021	14.0961	11.2565	12.9482	13.8781	12.3768	12.8308	14.6087	12.1571	12.5518	11.9651	11.9056	13.5329	11.9658
Q9Y490	Talin-1	TLN1	0.695556	-0.693392		0.36	-0.814522		1	-0.613926		1	-0.577424		15.1605	13.8388	9.94818	12.3621	11.0916	15.4595	15.7329	15.321	12.5055	14.2768	11.3006	12.3386	9.92563	12.5775	12.3143	13.5001	13.1217	11.274	10.6081	13.391	16.641	15.3074	15.6106	11.2728	11.4236	15.7976	13.7907	12.9091	16.2048	14.6998	12.6851	12.3372	15.0992	11.4145	12.4745
P05452	Tetranectin	CLEC3B	0.867875	-0.281099		0.610111	-0.302761		1	0.0443288		1	-0.186922		16.9303	16.4018	17.0923	16.9203	17.0874	17.0226	17.1318	16.5528	16.8574	16.8857	17.0449	14.996	17.0961	16.9766	16.6333	15.9473	16.7757	16.5945	16.5436	16.3369	17.2278	17.7066	17.8531	17.6923	17.7402	17.7427	17.5895	17.8664	17.5082	16.95	16.9196	17.0933	17.1774	17.0267	16.697
P62328	Thymosin beta-4	TMSB4X	1	-0.248477		0.765302	-0.391467		1	-0.48009		1	-0.387998		16.8728	16.1681	15.8797	12.2068	15.7071	16.9473	16.9449	17.3446	16.8821	17.0815	16.8525	16.1742	13.5148	16.3663	15.5767	11.3243	16.2613	12.6867	16.2923	16.2722	17.4107	17.129	16.9174	16.6374	16.7342	18.9045	16.6979	11.6473	17.0078	17.091	16.287	11.6243	17.1263	16.6164	16.06
P05543	Thyroxine-binding globulin	SERPINA7	1	0.0307487		1	-0.0127713		1	-0.152971		1	-0.0498954		16.6306	16.204	16.3708	16.362	16.1602	16.5767	16.5452	16.3961	16.3929	16.4253	16.5517	16.0877	15.9259	16.3787	16.18	16.0101	16.2085	16.1376	16.3007	16.1904	15.6193	15.4919	15.8606	15.1269	15.8788	15.6232	15.8207	15.1204	15.6245	14.8081	15.8494	16.2303	16.183	16.1469	16.1688
P37802	Transgelin-2	TAGLN2	1	-0.216045		0.772356	-0.378423		1	-0.666245		1	0.0981606		15.3365	14.4287	14.3516	13.9418	14.1043	15.5613	15.6319	15.1229	15.4541	15.6969	14.6311	13.6448	11.2624	14.937	14.2329	12.4551	14.3629	14.4827	13.78	14.9723	15.7715	15.0627	15.208	12.8583	13.3884	15.1385	13.2814	12.4866	14.9521	14.2018	12.5176	12.966	14.5746	12.368	13.031
P02766	Transthyretin	TTR	1	0.0394864		1	0.1222		1	0.0490451		1	0.0949473		20.8897	20.9554	21.2206	21.3005	21.3112	21.4684	21.5018	21.5574	21.4448	21.2386	21.092	20.9527	21.1378	21.0854	21.0774	21.1171	21.1747	21.2077	21.1618	21.0305	21.3325	21.5123	21.6092	21.6018	21.452	21.4352	21.339	21.3015	21.112	21.2357	21.0261	21.183	21.3093	21.2635	21.1259
P67936	Tropomyosin alpha-4 chain	TPM4	0.5184	-0.586654		0.32	-0.647153		1	-0.437467		1	-0.601079		15.4334	14.2043	14.2928	13.3681	13.967	15.181	15.6748	15.6059	14.9808	14.619	14.3906	14.1586	12.9399	14.1805	14.0831	12.0966	12.8785	13.0362	14.3523	14.6247	16.1832	15.4929	15.3591	14.7612	14.4681	15.9004	15.3697	12.7598	15.7763	15.885	15.0534	11.3945	15.1256	15.2765	11.8888
Q9BQE3	Tubulin alpha-1C chain	TUBA1C	0.882308	-0.346281		0.534923	-0.436259		1	-0.264177		1	-0.174568		15.1233	14.4192	13.8723	14.1318	14.1996	15.1468	15.4741	15.4874	15.1728	14.9789	13.7028	14.1289	13.5422	13.6822	13.016	13.7635	13.7825	13.9093	13.6654	14.159	15.519	15.4233	15.4111	13.9632	13.185	15.5241	14.6869	11.8398	15.3496	15.1614	14.6057	14.191	15.3237	14.8803	13.8952
P68366	Tubulin alpha-4A chain	TUBA4A	0.955111	-0.359832		0.405778	-0.67196		1	-0.322266		1	-0.184132		15.4638	14.8299	12.5122	11.4414	11.5542	14.6115	15.5671	14.949	14.9281	15.413	11.3368	13.032	12.8577	12.5123	12.1893	14.2789	12.4102	12.6808	10.483	13.7244	16.0925	14.6658	13.5442	11.4468	13.8557	15.8591	14.6334	12.3104	16.0249	14.2367	11.3591	12.1325	15.2566	13.7474	13.1415
Q9H4B7	Tubulin beta-1 chain	TUBB1	0.729	-0.572223		0.1315	-0.845206		1	-0.524626		1	-0.407884		13.7611	11.7802	11.7978	12.3897	12.5093	14.1231	14.777	11.2624	12.6134	14.2674	12.188	11.859	10.3995	12.5831	11.8964	15.5333	13.2278	13.4085	14.0722	13.7726	15.4829	15.1092	15.3569	11.0076	13.9296	15.6213	11.9338	12.3921	15.5514	14.8509	13.0479	13.3418	14.5196	13.6916	11.2184
Q6EMK4	Vasorin	VASN	1	0.212528		1	0.190141		1	0.0629189		1	-0.0329108		13.2367	11.5408	13.3853	13.6042	13.4476	13.1991	13.2535	13.5972	13.3828	13.8953	11.8634	11.6725	13.2179	11.3821	11.9672	12.529	12.2916	13.5893	13.2673	11.6538	11.5921	12.5134	13.3515	12.2511	12.5857	13.0832	12.9801	11.8023	13.3308	12.028	13.7433	13.778	14.2042	13.5958	13.8919
P18206	Vinculin	VCL	1	-0.187274		0.588387	-0.507977		1	-0.198163		1	0.0652139		12.1826	12.6771	12.3699	12.9651	11.4954	12.7713	11.4483	12.4693	12.2862	11.7372	12.2736	14.6161	11.6929	11.637	12.6981	13.5496	11.0003	11.2267	13.4952	11.6838	13.9948	13.5163	13.0246	12.2147	13.6286	12.8023	12.2224	13.5301	13.2065	13.8395	11.3563	13.9762	15.0582	13.3798	13.3844
P02774	Vitamin D-binding protein	GC	1	0.0786919		1	0.098445		1	0.0658666		1	0.0370419		20.8269	21.1922	21.0117	21.0189	21.0906	21.0974	21.204	21.1233	21.1488	20.9803	21.0007	20.9922	20.9093	20.9385	20.8471	21.1209	20.9157	21.0358	20.9401	20.7165	20.9804	21.0374	21.4608	20.8902	21.1165	21.1933	20.7816	20.9862	20.747	20.8362	21.0401	21.0572	21.202	21.1441	21.2803
P04070	Vitamin K-dependent protein C	PROC	1	-0.134111		1	-0.0466497		1	-0.0976819		1	0.0699144		14.5904	14.763	14.5125	14.7683	14.0693	14.5003	14.7716	14.7575	14.6564	14.4461	15.0683	14.829	14.4483	14.8344	14.6629	14.7711	14.6761	14.7358	14.8036	14.6737	14.8109	14.9339	14.8681	13.9247	14.9564	14.6147	14.7182	15.0452	14.9123	14.2527	14.881	14.9462	14.6657	14.8042	14.6207
P07225	Vitamin K-dependent protein S	PROS1	1	0.0185037		1	-0.0181014		1	0.0354871		1	0.0227668		16.4641	16.5187	16.4035	16.8267	16.5185	16.6071	16.8762	16.8759	16.8695	16.6765	16.9284	16.685	16.9938	16.5784	16.5414	16.7129	16.6693	17.1311	16.7884	16.6045	16.7693	17.2198	17.0722	17.2175	17.082	17.2102	17.1693	16.9306	17.0032	17.1252	17.2822	17.3516	17.2607	17.6231	17.4291
P04004	Vitronectin	VTN	1	0.0385657		1	0.0409247		1	-0.00341644		1	0.0456898		20.6716	20.513	20.6193	20.6301	20.557	20.4331	20.6504	20.7671	20.6756	20.3165	20.1623	20.0547	20.0912	20.0744	20.0051	20.1112	20.1406	20.3723	20.2038	19.8836	20.5825	20.5629	20.5518	20.3938	20.2754	20.1874	19.8134	20.5699	20.3419	20.3177	20.2506	20.182	20.2629	20.0154	20.3575
P04275	von Willebrand factor	VWF	0	2.87952	+	0	3.68663	+	0.004	2.29153	+	1	-0.331364		12.1561	12.3203	14.1893	15.3656	13.8614	13.3454	12.3201	11.2446	12.2022	12.603	13.2119	11.3399	10.3937	13.9089	13.4713	12.3752	12.7488	14.05	13.0492	14.5804	12.8971	12.6563	13.8686	13.5534	12.4606	12.8245	12.8278	13.1979	13.0364	10.5672	11.6011	13.2508	13.2	14.3875	15.5345
P25311	Zinc-alpha-2-glycoprotein	AZGP1	1	0.0371988		1	0.0852962		1	0.0363073		1	-0.0436986		18.3254	18.3373	18.4598	18.3985	18.4085	18.3468	18.4697	18.5973	18.3071	18.5007	18.1767	18.2805	18.0843	17.855	18.0143	18.4428	17.991	18.4567	18.3294	18.017	18.1704	18.2648	18.2487	18.4425	18.2191	18.3693	18.3238	18.4995	18.2255	18.2888	18.4185	18.2696	18.4913	18.3993	18.3091
A0A075B6H7		IGKV3-7	0.724421	-0.865007		1	-0.271692		1	0.0747868		0.997268	-0.0123248		15.3964	16.2153	16.403	11.3912	16.4927	15.3777	11.9795	16.7728	16.7448	16.1744	14.7687	15.5018	16.5752	13.8147	13.0498	15.1657	13.8069	16.447	12.5782	14.9067	16.8317	16.7304	17.8517	17.5661	16.5439	17.6731	17.2576	14.0554	16.8039	17.942	15.7101	12.1432	13.0135	15.4448	12.3462
A0A075B6I0		IGLV8-61	1	0.54866		0.772182	0.732003		1	0.661785		1	0.279241		12.8189	12.1427	12.7241	12.0437	12.4336	12.4064	10.5258	11.3866	12.7274	12.0372	12.2951	11.9076	13.3539	12.454	11.4293	13.0197	10.7419	12.6905	11.0847	11.2923	11.5932	10.4987	12.3616	11.563	11.7469	12.0172	12.1657	12.6408	13.4235	11.9703	13.0772	13.6557	12.8126	15.9357	16.292
A0A075B6K4		IGLV3-10	1	-0.0255616		1	0.147125		1	-0.0907024		1	-0.450874		16.1707	11.9906	14.0165	12.3426	12.4336	12.8094	11.0702	13.629	12.4308	15.4045	15.4366	15.3031	14.6998	15.1402	15.1042	14.8137	15.7038	15.8151	12.546	15.1872	11.006	13.9523	15.3875	15.6537	12.795	13.7784	16.0502	16.038	15.4548	13.2271	15.5697	12.7475	15.9443	12.9417	12.0287
A0A075B6Q5		IGHV3-64	1	0.0717325		1	0.0776354		1	-0.038229		1	0.125531		13.5008	12.0551	12.6594	12.2802	12.9906	12.7355	12.747	12.2443	12.3281	12.6643	13.5923	13.7927	14.1341	14.1453	14.5676	13.7739	14.434	13.9518	14.0802	14.0731	12.4929	12.6827	11.8103	11.796	13.5148	13.014	12.818	12.1152	14.1973	11.9663	14.3817	14.7308	15.338	15.0766	16.0105
A0A0C4DH68		IGKV2-24	1	-0.0371863		1	0.0398902		1	0.0676565		1	0.144796		16.5604	16.4936	15.9591	16.3013	16.4931	16.0786	16.1301	16.2202	16.416	16.0199	18.6666	18.8239	18.5727	18.5522	18.6969	19.1913	18.836	17.7299	18.585	18.6694	18.429	18.4104	18.641	18.5911	18.5002	18.4564	18.4712	18.7051	18.4013	18.3991	18.103	17.9938	18.1063	17.9729	17.7533
A2NJV5		IGKV A18	1	0.107311		1	-0.015053		1	-0.0752396		1	-0.168287		16.2537	16.112	16.2916	16.2617	16.5107	16.0045	16.0974	16.2003	16.1784	16.0402	15.8711	12.918	15.5656	15.6168	15.7312	15.8237	15.761	15.814	15.7706	15.5696	15.2009	15.2015	15.2966	14.9334	14.8913	15.0942	15.2738	15.466	15.5516	15.3805	12.4454	13.3504	11.5086	13.1074	14.4596
A0A075B6S5		IGKV1-27	1	-0.220312		1	-0.00607328		1	-0.16347		1	-0.0652531		15.7479	15.3831	15.6336	16.1202	16.0295	15.8985	16.1982	15.8808	16.3476	16.2027	16.7464	16.7277	17.154	17.1023	16.8686	17.1868	17.1337	17.2787	16.7615	16.9022	17.188	16.7301	16.926	17.0954	17.0761	17.1618	16.7	16.6439	16.7297	16.8664	16.2633	15.8052	15.7926	14.7351	15.0919
A0A087WSY6		IGKV3D-15	1	0.354334		1	0.087667		1	0.309625		1	0.213896		13.8434	14.4793	13.6569	14.4312	14.3148	13.7507	13.3896	14.1414	12.7565	14.0856	16.7082	16.6528	15.8497	15.886	15.7628	16.9055	16.2576	15.7123	16.2864	15.924	14.8452	15.2083	15.3024	15.5988	16.6684	16.4948	14.5711	16.5544	16.465	16.0735	14.4096	14.1045	14.2979	11.4995	14.4914
A0A0A0MS15		IGHV3-49	1	-0.256309		1	0.062619		1	-0.123512		1	-0.0229376		16.752	15.3005	14.066	16.1484	13.2578	16.1242	16.3233	16.7462	16.6874	15.6031	15.0701	15.542	15.3117	15.3319	15.4132	13.6031	15.4101	15.6933	15.3431	15.4054	15.7264	13.9958	14.5861	14.2319	14.2518	14.5402	13.7739	13.9563	14.1216	13.85	11.5977	11.7273	12.9717	12.6216	13.6241
A0A0B4J1U7		IGHV6-1	1	-0.124812		0.699805	0.47859		1	-0.609045		1	0.105703		13.5013	13.4142	14.4531	13.7897	11.4671	12.7111	13.9507	14.1201	13.9181	11.591	17.2125	16.2298	15.2626	17.2068	16.29	16.9269	17.4005	15.9895	14.6321	17.3124	13.2908	15.0058	12.9941	11.8949	14.2024	11.5767	15.119	15.0618	12.5101	13.7465	15.1423	15.0005	10.9921	14.7463	15.2981
A0A0B4J1V0		IGHV3-15	1	-0.00856574		1	0.0894346		1	-0.0662233		1	0.14194		14.4581	13.0543	14.2992	14.218	13.1375	13.5934	10.8625	13.0935	12.6624	15.7502	15.2633	13.7746	13.8999	14.5784	15.1258	12.9252	14.2428	14.4058	14.0928	14.9837	13.6754	12.7365	12.4551	12.6038	11.0051	12.1696	14.5307	13.3985	14.0123	11.3979	12.604	12.7796	12.6188	13.7172	11.9313
A0A0B4J1V1		IGHV3-21	1	-0.0203116		1	-0.104854		1	-0.373565		1	0.0559779		15.424	14.7948	15.4794	16.139	14.9403	15.2787	15.3491	16.0146	15.4777	15.9306	17.946	18.0504	18.2786	18.089	18.1177	18.2062	18.2882	18.5279	18.2477	18.1195	16.9965	13.3692	13.6478	15.6717	16.4794	16.4064	16.2094	15.8536	16.2118	15.4882	13.1391	16.8162	12.7985	15.9317	14.2395
A0A0B4J1V2		IGHV2-26	1	0.281279		1	0.276986		1	0.0689477		1	0.124902		14.1532	11.7743	13.5993	13.9037	13.6399	12.2042	13.2417	13.3667	11.6662	13.4573	14.3111	14.0341	14.1485	14.2074	14.3574	12.9841	14.193	14.3768	13.7387	14.7646	13.7482	13.3617	13.6196	12.2615	13.4003	13.0677	13.3475	13.4836	13.458	11.8583	11.6835	11.6168	12.188	12.1696	12.2523
A0A0B4J1X5		IGHV3-74	0.917667	-0.409588		0.721641	-0.393928		1	-0.187688		1	-0.473473		16.2608	15.0214	16.3352	16.5176	15.9013	15.5831	15.4106	15.5534	14.8448	15.803	16.4298	15.6015	15.7787	16.2989	16.3081	13.4355	16.1819	16.376	15.9432	16.4547	15.9371	14.8155	15.8119	11.8635	14.269	11.4868	15.0177	15.0176	15.2724	15.099	14.503	12.5231	13.9335	12.8024	12.2541
A0A0B4J1X8		IGHV3-43	1	0.0984555		1	0.273159		1	0.139697		1	0.214347		11.7817	13.1568	11.1386	13.8609	11.9429	12.9822	13.2586	11.7457	11.5459	13.582	13.7233	13.471	14.3911	13.7573	14.4998	13.5174	14.2285	14.6319	14.1635	14.1675	13.334	11.2948	13.0049	11.8774	11.0473	11.2921	13.4078	11.7941	10.879	12.912	14.0679	14.3627	14.9195	14.5801	11.6166
A0A0B4J1Y9		IGHV3-72	1	-0.18942		1	0.325881		1	0.124155		1	0.0664318		14.9864	12.6125	14.5407	14.7854	14.302	13.4445	11.3015	12.3161	13.3824	13.4887	12.9939	13.3285	11.8716	11.8367	11.8084	12.9898	12.8197	13.2985	12.8941	14.0776	12.7885	13.5378	14.2475	16.1501	13.3359	14.7822	13.1158	13.0877	15.4439	14.4311	11.5509	16.2986	13.9976	15.5942	12.1238
A0A0C4DH24		IGKV6-21	1	0.134615		1	0.0911956		1	0.0140229		1	0.119409		13.6059	13.7553	14.0199	12.3694	14.0242	13.5558	13.5319	13.7626	12.1974	13.6267	15.2509	14.842	14.2742	14.4785	14.5315	14.9743	14.8894	13.7725	14.6718	14.6629	14.608	14.8884	15.1832	14.203	14.724	14.6909	14.4333	14.6391	14.4503	14.5088	15.8213	15.9454	15.8204	15.9935	15.7899
A0A0C4DH31		IGHV1-18	1	-0.247541		1	-0.0939539		1	-0.167443		1	-0.253929		16.0057	14.8735	15.062	14.7714	14.8022	14.894	14.8215	15.4303	15.2142	15.3355	17.0186	14.885	15.596	16.1138	15.5652	17.7642	15.1183	18.1233	17.8792	16.8775	16.7912	16.0301	15.7398	15.7985	15.8226	15.9694	16.0838	16.1434	16.3509	15.8382	16.6765	15.6303	15.777	15.2817	15.9122
A0A0C4DH33		IGHV1-24	1	-0.0505198		1	0.132343		1	0.138505		1	0.125776		13.7924	13.5936	13.7351	13.6489	12.2142	11.859	12.0341	12.7235	12.2716	12.8477	15.4253	13.5086	14.4348	13.8866	12.7465	13.624	14.9481	14.8257	14.0776	14.2205	13.0681	13.0629	14.0926	11.507	12.7411	12.5294	10.9825	12.8651	13.9001	12.0514	10.1514	12.7246	11.7606	14.1028	13.6049
A0A0C4DH38		IGHV5-51	1	-0.0955455		1	-0.207222		1	-0.0374401		1	-0.0361086		17.7618	17.6932	17.7425	17.846	17.6618	17.1085	17.2989	16.9984	17.6646	16.9547	17.0452	17.0858	17.6834	16.9194	16.7853	16.9675	16.9878	17.4073	17.2936	16.8412	16.7834	17.0415	16.726	13.511	17.0219	17.3186	16.9436	17.1428	16.5629	16.7773	17.152	17.4161	17.3326	17.5141	17.4291
A0A0C4DH42		IGHV3-66	1	-0.00471814		1	-0.0476749		1	-0.146908		1	0.000857194		17.8395	17.7518	17.3342	17.6482	17.0034	16.8277	17.291	18.4637	16.6967	16.575	18.8398	18.0066	19.6535	18.2089	18.5253	19.5743	18.2431	19.7792	19.1801	18.4592	17.4893	17.8802	16.2001	18.6482	17.5362	16.096	17.1713	16.2575	17.7029	16.7089	16.9702	15.7469	14.0189	15.2337	16.9763
[truncated: 265 more columns]
