# Supplementary material for: Time Course of Plasma Proteomic and Oxylipin Changes Induced by LPS Challenge and Modulated by Antioxidant Supplementation in a Randomized Controlled Trial
Source: Antioxidants (Basel). 2025 Apr 29;14(5):536. doi: 10.3390/antiox14050536 (PMC12108157; doi:10.3390/antiox14050536)
Supplement: Supplementary file 1 [file antioxidants-14-00536-s001.zip › Supplementary Table S6.xlsx]

## Sheet: Tabelle1
Donor	Timepoint	11,12-DiHETrE	11-HDoHE	11-HETE	12,13-DiHOME	12-HEPE	12-HETE / 8-HETE	12-HHTrE	13(14)-DiHDPA	13-,16- and 17-HDoHE	13-HOTrE	13-OxoODE	14(15)-EET	14(15)-EpETE	14,15-DiHETrE	14-HDoHE / 10-HDoHE	15deoxy-PGJ2	15-HEPE	15-HETE	16(17)-DiHDPA	17(18)-DiHETE	18-HEPE	18-HETE	19(20)-DiHDPA	19-HETE	20-HDoHE	20-HEPE	20-HETE	22-HDoHE	293_10.42	293_10.55	2-Arachidonoyl-Glycerol	313_10.40	313_10.45	313_10.75	313_8.04	313_8.24	319_8.85	321_10.88	331_8.60	333_9.2	335_6.88	335_9.77	337_9.84	349_4.38	351_4.42	367_12.87	373_8.15	4-HDoHE
Donor_01	Stage1_0_min	18.1531	15.4079	18.8279	21.3447	15.4096	19.7503	15.2798	15.8871	17.2044	19.3496	17.3951	18.3644	17.799	18.0064	17.5627	19.1264	17.2846	18.4093	16.3566	16.7262	18.2381	16.507	18.981	17.4057	16.8054	16.8668	17.8303	18.4938	18.3193	21.1536	16.4627	19.4502	18.7059	22.4908	18.1495	18.6497	18.1411	17.186	19.5965	22.203	15.1761	19.3813	18.4478	17.0405	16.1893	20.8532	18.4993	15.5765
Donor_01	Stage1_60_min	17.8596	15.5778	18.7393	21.0152	16.0066	21.3279	18.314	15.5927	17.2577	19.7643	16.8388	17.6778	18.7684	17.7027	17.7794	22.1873	17.8646	18.3812	15.9351	15.6118	19.4162	15.9821	18.319	17.1572	16.8353	16.6233	17.6305	18.2162	19.5704	20.8244	16.0579	19.1633	18.234	22.0607	17.8054	18.7366	17.7459	17.0908	19.7232	21.8886	15.3233	18.9805	18.1035	18.9373	18.8282	19.3687	18.0976	15.9005
Donor_01	Stage1_120_min	18.11	15.5971	19.2554	20.8364	15.5376	20.9465	18.3106	15.6789	17.4285	18.921	17.6294	17.6967	18.1438	17.8218	17.8666	19.9134	17.431	18.6851	16.258	16.7461	18.2375	16.0623	18.608	17.3154	17.0208	16.6394	17.8646	18.1532	18.515	20.8316	16.3233	19.1393	18.0601	21.9444	17.5557	18.2933	17.733	17.4287	19.1883	21.7843	15.3484	19.0388	17.9641	17.5416	17.1721	19.6841	17.9954	15.8911
Donor_01	Stage1_240_min	18.6697	16.1181	19.6404	21.5096	15.3644	20.6698	16.5741	16.4224	17.7834	19.6831	17.8059	18.3325	18.3051	18.5388	18.0435	18.7717	17.3356	18.9058	16.9047	17.3565	18.0215	16.9777	19.4897	18.1032	17.7074	18.1439	19.0796	19.2411	18.744	21.394	15.598	19.001	18.1051	22.1924	18.1201	19.0954	17.7872	17.6195	19.3663	22.1779	15.7349	18.7702	18.068	16.7772	16.0099	19.7639	18.0853	16.4827
Donor_01	Stage1_480_min	18.3092	16.1475	20.0013	21.1407	15.6453	21.1028	17.0401	15.569	17.7364	18.225	16.6949	17.5739	18.5897	17.8835	18.3695	19.7935	17.0919	19.0632	16.6183	16.8693	18.6815	15.9959	18.7922	16.6764	17.5334	16.3855	17.4136	17.5649	19.0629	20.7978	16.5338	19.3897	18.4626	23.2654	17.8261	18.6182	17.682	17.8898	19.8384	22.8137	14.5266	19.2819	18.2964	17.3615	17.005	18.0663	18.0079	16.1576
Donor_01	Stage2_0_min_Placebo	18.348	18.5425	21.5824	20.8196	18.4695	22.5444	17.884	16.2659	20.1106	20.1659	17.657	18.5948	18.8004	17.886	20.633	18.6172	19.37	21.0119	16.3841	17.7746	19.0639	16.1028	18.7729	17.1812	19.1545	17.0129	17.484	18.0821	18.2954	21.1421	16.3258	21.3881	21.3466	22.3891	17.9629	19.1004	18.3325	19.0786	19.2668	21.5794	17.3156	19.4506	17.8782	16.7754	15.2472	19.3856	18.2615	18.9012
Donor_01	Stage2_60_min_Placebo	18.0675	18.26	21.1363	20.4506	17.7987	22.1247	18.1606	16.0867	19.722	19.2664	16.3508	18.2989	18.524	17.6802	20.2942	18.5557	18.6831	20.5099	15.9373	17.4786	18.6268	15.7618	18.3867	17.0206	18.7921	16.9058	17.3551	17.9758	18.2634	21.0629	15.962	21.2965	21.0121	22.3258	17.5141	18.998	18.0969	18.5305	19.1671	21.2622	17.1939	19.3617	17.5635	16.4701	15.8957	19.0969	18.0368	18.7839
Donor_01	Stage2_120_min_Placebo	18.1704	18.185	21.3167	20.851	17.8485	22.1708	18.4569	16.0471	19.9027	19.5088	17.4334	18.1937	18.5004	17.8163	20.3169	18.9491	18.8551	20.6501	16.0272	17.4147	18.6307	15.9559	18.3365	16.9806	18.7678	16.8004	17.5236	17.9016	18.23	21.1749	16.1504	21.2524	21.0455	22.3829	17.8915	18.8411	18.138	18.7003	19.271	21.4225	17.2295	19.0762	17.5977	16.8309	15.6694	19.4891	18.0718	18.6065
Donor_01	Stage2_240_min_Placebo	18.1574	18.6142	21.4164	20.4581	18.2059	22.7197	19.1314	15.625	20.1013	19.2729	17.3901	18.0922	19.1732	17.883	20.672	22.3891	19.2487	20.8264	15.7618	17.7115	19.8888	16.2021	18.7556	17.2106	19.1124	17.2646	18.1632	18.1791	18.9637	21.192	15.5481	21.321	21.1019	22.8369	17.2705	18.9336	17.9916	18.9373	19.968	22.1129	17.3299	19.4393	17.8982	19.0727	19.0185	19.3462	18.0989	18.95
Donor_01	Stage2_480_min_Placebo	17.7252	18.4309	21.2032	21.0701	18.0914	23.0221	19.2453	15.5334	20.0316	18.4122	15.4833	17.7007	19.0193	17.3631	20.7158	22.3859	18.848	20.6897	15.9984	17.5975	19.7638	15.6131	18.5294	16.5325	18.9729	15.8707	17.1693	17.4011	19.2553	20.6665	16.67	21.2198	21.0693	23.1282	17.7801	18.8482	17.9003	18.8578	19.8135	22.1044	18.3424	19.2254	17.8479	18.835	18.8493	17.6538	18.0593	18.7392
Donor_02	Stage1_0_min	17.4054	14.8323	14.399	20.7349	15.2244	17.818	15.5254	15.602	16.0957	18.7578	17.5231	18.6889	15.1617	17.5647	16.2381	20.0538	15.6456	16.7602	15.8976	17.8351	17.9226	16.927	18.3121	16.5968	15.5685	16.7917	17.3268	18.1439	19.211	20.8217	14.6777	19.9822	19.3444	21.4866	17.8703	18.8292	18.3938	14.75	18.5293	20.2013	17.4258	18.7109	16.9759	16.8412	16.0602	19.0616	16.7079	15.1584
Donor_02	Stage1_60_min	17.5537	15.195	15.8469	20.7042	15.279	19.1143	16.8392	15.593	16.4585	18.6348	16.9727	18.477	14.5098	17.528	16.6652	18.9374	16.1501	17.0709	15.7282	17.4009	17.5826	16.7848	18.1408	16.6877	15.7603	16.4619	17.1551	18.0589	18.9471	20.9063	14.9385	19.9454	19.2205	21.64	18.0715	18.8398	18.1744	15.7879	18.4949	20.2448	17.0057	18.5971	16.9144	16.9514	16.0799	18.6372	16.534	15.1702
Donor_02	Stage1_120_min	17.7388	15.1757	16.3094	21.1872	15.4289	20.423	17.9616	15.7846	17.1659	21.5375	17.482	18.3381	16.6352	17.6573	17.4709	18.7029	16.25	17.6626	16.1008	17.4406	17.3391	16.038	18.3277	16.7753	16.5982	16.8011	17.6029	18.3293	19.8199	20.6312	15.4549	19.648	18.8454	21.1533	18.5984	19.1108	18.3153	15.7067	18.5449	20.2817	17.0297	18.8346	17.1967	16.4658	15.4431	17.6563	16.6244	16.1429
Donor_02	Stage1_240_min	17.8177	14.8901	18.124	21.0589	15.8071	20.5773	18.0844	15.6683	17.2224	19.1574	18.3094	18.1543	16.4955	17.7988	17.723	18.391	16.2662	17.923	16.2486	17.2278	17.1353	16.7258	18.4012	16.7738	16.7207	17.0905	17.8122	18.4918	18.6516	20.7104	14.8902	19.3354	18.6179	21.0172	18.1593	18.9905	18.2478	16.4922	18.5901	20.4428	16.9187	18.5991	17.2102	15.2884	15.0186	17.4703	16.5446	16.0644
Donor_02	Stage1_480_min	17.2031	14.6311	17.8104	21.6756	17.0849	22.0675	19.0501	15.2021	16.4429	18.1087	16.0347	17.3646	16.3907	17.084	18.4966	18.5896	15.6541	17.5534	15.4263	16.8617	16.8948	16.3865	17.9663	15.8356	16.3265	16.0963	16.8051	17.5091	19.3512	19.898	15.8309	19.6551	18.6883	22.0226	18.9485	19.2846	18.0927	17.1969	18.5339	20.6197	17.8257	18.295	17.3387	16.3481	15.47	15.458	16.3884	15.4223
Donor_02	Stage2_0_min_Verum	18.0654	16.2647	19.6537	20.533	16.6601	20.4808	17.1574	15.8883	18.2566	18.2236	17.5183	17.5303	18.0109	17.4789	18.5161	17.9226	17.7328	19.0997	16.3881	17.9545	18.196	17.4155	18.8618	16.9128	17.2656	17.6347	16.9539	18.1355	19.2684	19.8746	15.2466	20.088	18.4545	20.5342	17.0024	18.6408	19.098	17.3695	18.8376	20.0181	19.0298	18.3452	17.1371	17.3331	15.4169	16.1929	17.0749	17.2817
Donor_02	Stage2_60_min_Verum	17.9652	15.8351	19.6156	20.8208	17.0585	21.1727	18.5479	15.6423	18.2	18.5913	17.9356	17.8796	17.7736	17.4489	18.4081	18.5811	17.398	19.0087	16.1368	17.8584	17.732	15.6795	18.58	16.8398	17.3068	17.5606	17.079	18.2404	19.5092	20.191	15.4332	19.955	16.6114	20.4947	17.3994	18.7941	18.8914	17.3841	18.9316	19.8891	18.8505	18.0714	17.1623	17.281	16.5783	16.3833	17.0017	17.0968
Donor_02	Stage2_120_min_Verum	17.9326	15.8567	19.3337	20.688	16.6574	20.8737	18.4201	15.5862	18.0791	18.2455	17.4646	17.7438	17.506	17.4733	18.2246	18.2476	16.9146	18.7777	15.9662	17.3626	17.7138	17.0548	18.3857	16.6034	17.0933	17.2904	17.0705	18.0501	19.1198	20.0676	16.1004	19.7623	16.9616	20.1402	17.4865	18.7401	18.8467	17.0477	18.6017	19.7186	18.7838	17.9842	17.0422	17.073	16.0276	15.83	16.8968	16.8655
Donor_02	Stage2_240_min_Verum	18.757	16.2792	19.5992	21.1585	16.9566	20.7383	17.119	15.6501	18.6416	19.2915	18.6805	18.5351	17.5787	17.64	18.659	19.2418	17.6437	19.3584	16.1818	18.1668	18.1746	16.7712	18.4133	16.7279	17.7125	17.6312	17.7411	18.6667	19.103	20.7838	15.9699	19.6864	14.8289	20.2872	18.1416	19.0976	18.9387	17.5579	18.9973	20.0859	18.6564	17.9782	17.1698	18.2302	16.119	17.6426	16.8203	17.3087
Donor_02	Stage2_480_min_Verum	18.8234	16.7158	20.3412	21.7394	17.0263	20.9705	17.5804	15.0907	19.2276	18.1145	17.3928	17.0546	18.1258	17.0632	19.1638	20.2898	17.8877	19.7154	15.9173	18.0548	18.5182	16.4703	18.2135	16.1236	17.8167	16.6044	16.7412	17.7674	19.3314	19.5903	15.747	19.8393	16.0933	21.8426	18.8792	19.1885	18.6403	17.8625	19.0367	20.8256	18.2854	18.4058	17.0607	18.7031	17.5419	14.385	16.4579	18.0418
Donor_03	Stage1_0_min	17.9419	15.8088	18.6141	20.7999	16.5713	19.9139	16.2273	16.4264	18.1023	18.1055	16.9533	18.0997	16.8448	17.8062	18.7386	17.935	17.5307	18.4265	16.8739	18.3672	17.861	16.838	19.3331	16.9152	16.7684	18.1763	17.6644	19.1119	18.9629	20.4883	15.7709	22.8914	23.4982	21.7706	20.2053	21.9534	20.2039	16.9974	19.9137	21.0886	18.2333	19.7708	18.1143	16.5532	16.1063	15.6094	17.2376	16.5861
Donor_03	Stage1_60_min	17.9964	15.6591	17.8487	21.0167	15.4532	18.7338	16.4217	16.4634	18.1579	18.0103	16.6717	18.145	16.0676	18.0246	17.6386	18.2849	17.0541	18.0651	16.7683	18.1535	17.7125	16.8727	19.2814	17.2597	16.7987	18.1947	17.7554	19.3365	19.0145	20.7414	15.0986	22.5791	23.2002	21.451	20.3825	22.0102	20.136	16.1914	19.5507	20.84	18.1484	19.7382	18.0829	15.5168	15.5903	16.4234	17.0808	16.244
Donor_03	Stage1_120_min	18.0855	15.7806	18.3942	21.2626	15.9284	19.9938	16.9597	16.4193	18.4328	20.5555	17.3495	18.643	17.3047	18.0478	18.6004	18.9515	17.7985	18.551	16.7559	17.9792	18.2896	16.5646	19.0505	17.0166	17.175	18.0717	17.8029	19.279	19.4122	21.4045	15.7346	22.803	23.1871	21.586	20.0173	21.3905	19.9415	17.2013	19.6208	20.7573	17.9159	19.5304	17.858	17.2259	16.982	17.7365	16.977	17.3495
Donor_03	Stage1_240_min	18.2807	16.8288	19.6803	21.4945	17.3099	20.747	18.0595	16.5645	19.2822	19.0526	18.203	18.3612	17.5505	18.1822	19.5141	19.73	18.461	19.3415	16.908	18.0666	18.7965	16.9872	19.4472	17.4955	18.0432	18.6997	18.6503	19.9019	18.763	21.3842	15.8131	22.6604	23.0134	21.6524	19.4472	21.0888	19.948	17.847	19.7865	21.0531	17.7996	19.4088	18.0815	17.3277	16.8888	18.2346	16.8256	18.2488
Donor_03	Stage1_480_min	17.6379	16.815	19.4981	20.616	17.1223	21.0786	18.2004	15.6894	18.8026	17.6636	16.4542	17.2334	16.7657	17.6407	19.51	17.5134	18.0271	19.0433	16.3392	17.8526	18.2649	16.1957	19.1403	16.3668	17.7872	17.4799	17.5684	18.6157	18.7998	20.3529	15.3171	22.9098	23.3323	22.5249	18.6655	20.9646	20.0348	17.8991	20.0624	21.5849	18.2269	19.8969	18.4638	16.3945	15.7142	15.7459	16.9013	17.3484
Donor_03	Stage2_0_min_Verum	17.8381	15.5314	19.2632	20.2199	16.1672	18.9747	17.933	16.1974	18.5928	19.1599	16.6619	18.2058	16.8749	17.66	17.7618	17.4375	17.2481	18.2266	16.1569	17.7336	17.8845	16.7095	18.9987	16.8525	16.5216	17.7523	17.6041	18.7042	18.6616	20.6197	15.0898	20.4792	19.5462	21.7375	17.1776	18.6263	20.1535	16.2549	19.411	20.698	18.0165	19.3033	18.0724	15.9629	15.6735	17.3019	16.6495	15.8637
Donor_03	Stage2_60_min_Verum	17.827	15.7443	18.3591	20.6475	15.7128	18.9474	16.3485	16.2019	17.8829	18.6501	16.9676	18.5227	16.2607	17.692	17.6041	17.7542	17.0178	17.9728	16.3376	17.5021	17.5571	16.3754	18.8503	17.0451	16.4984	17.4709	17.4832	18.9329	18.6079	21.1046	15.3131	20.2718	19.487	21.5274	17.4731	18.7762	19.9876	16.1905	19.5696	20.3202	17.8269	19.2607	17.898	15.8553	15.8994	18.166	16.5265	15.9102
Donor_03	Stage2_120_min_Verum	17.8589	16.4607	17.796	21.4256	15.9959	20.0704	17.7193	16.2382	18.4036	19.2007	17.338	18.8938	18.9893	18.1313	18.4176	22.57	15.3884	18.1206	16.2239	17.1632	20.1698	16.4899	18.9755	17.203	17.4876	17.8558	18.1031	19.3382	19.5551	21.3829	15.6962	20.2366	19.532	21.6234	18.155	19.3347	19.9385	16.4029	20.0844	20.7623	18.054	19.3631	17.888	19.2233	19.0784	18.3031	16.5339	17.4912
Donor_03	Stage2_240_min_Verum	18.4592	17.3789	20.313	21.957	17.9481	21.6011	19.249	16.2671	20.0847	20.8515	18.3655	18.7175	17.6341	18.2387	19.9767	18.0529	18.6047	19.6598	16.681	17.8427	18.5588	16.7729	19.3488	17.6191	18.6678	18.3726	18.4473	19.6959	19.3197	21.4104	16.7425	20.0352	19.375	21.7389	18.8362	19.6991	20.0287	18.4067	19.8587	20.9956	17.9309	19.3093	18.2701	16.7511	16.8317	18.4633	16.4829	18.2906
Donor_03	Stage2_480_min_Verum	17.4167	15.3093	18.7813	20.5437	16.3013	20.1099	17.1307	16.0546	18.2462	22.1946	15.5959	18.2729	17.0981	17.7173	18.3476	17.9663	17.3567	18.1235	16.3855	17.3865	17.9803	16.3132	18.9977	16.6164	16.749	17.5293	17.5679	18.7975	20.7703	20.6261	15.8414	20.3585	19.6179	22.7821	16.8573	18.8794	19.8269	16.4185	19.7678	21.246	17.7847	19.067	18.1372	15.4455	14.8504	16.718	16.3847	15.6941
Donor_04	Stage1_0_min	17.6051	14.5314	17.8173	21.1091	14.5089	18.4613	14.9836	15.5041	16.8588	18.4043	17.3364	17.7693	16.3381	17.5452	17.0345	17.8802	16.4639	17.648	15.9546	16.9949	17.1191	16.4059	18.4767	16.3385	15.557	16.3746	16.907	17.6163	18.4333	19.8761	16.3826	21.214	20.44	21.1437	18.4417	19.2812	18.2508	15.8632	18.2903	20.4593	15.7507	18.3644	18.0197	14.4979	14.7379	17.8703	17.7024	15.0728
Donor_04	Stage1_60_min	17.1404	15.2223	16.9892	21.8012	14.5379	18.7296	16.4148	15.3731	16.7339	18.995	17.5568	18.0301	16.2495	17.2409	16.8607	18.409	16.4271	17.6943	15.726	16.697	17.4325	16.2375	18.3145	16.2545	15.3605	16.4392	16.8659	17.519	17.9207	20.0298	16.0971	21.202	20.1652	20.8751	19.189	19.7338	18.0534	15.7283	18.3453	20.3571	15.6493	18.2108	17.8043	16.1987	14.7595	18.6108	17.5319	15.3745
Donor_04	Stage1_120_min	17.577	16.0023	17.78	22.535	16.1515	19.801	17.2753	15.7303	17.6189	19.703	17.8767	18.614	17.0409	17.6851	17.8261	18.0049	17.1466	18.251	16.1666	16.8477	17.2183	16.4298	18.4973	16.808	16.3	16.825	17.2729	18.106	18.5538	20.7742	16.048	21.2852	20.0455	20.8859	20.0112	20.2835	18.1397	15.2289	18.4604	20.5691	15.7514	18.2172	17.9381	15.6387	16.2748	18.5125	17.5751	14.657
Donor_04	Stage1_240_min	18.2953	15.6887	18.5125	22.6794	16.1925	19.859	17.2418	16.2974	18.1376	19.9973	18.9709	18.2243	17.6134	18.2482	18.1879	18.9892	17.2867	18.6072	16.8593	17.3567	18.0397	16.8913	19.3684	17.3581	16.985	18.0548	18.2644	19.3451	17.879	20.8136	16.5658	20.6829	19.6183	21.2729	20.1237	20.4359	18.036	16.8326	19.2088	21.3943	15.5758	18.2838	18.0777	17.069	16.4188	18.5732	17.4225	16.5006
Donor_04	Stage1_480_min	17.9493	15.2622	19.3199	21.5375	15.4125	19.9123	16.698	15.5646	17.9629	18.1309	17.5022	17.4622	17.2602	17.5122	18.2171	17.9522	17.3002	18.7174	16.2529	17.5998	17.8322	16.0424	18.9662	16.0097	16.8896	16.5697	17.2157	18.0252	17.8783	20.0654	16.1218	21.3945	20.308	22.9766	17.8113	18.9154	18.0153	16.6713	19.6464	22.1639	15.9087	19.2552	18.3441	16.4177	15.4068	15.7302	17.5444	15.5033
Donor_04	Stage2_0_min_Verum	17.5072	15.1266	14.6413	21.4057	15.9097	17.5535	15.3219	15.868	14.809	18.9581	17.5063	18.4136	15.0314	17.4686	16.1589	17.2566	16.1036	17.2453	16.3654	17.5634	17.2014	16.351	18.9558	16.5006	15.0601	17.1148	17.3995	18.2611	18.3652	20.1456	15.6428	22.4974	22.8443	21.9584	20.0638	21.2742	19.0189	15.1598	19.4922	20.8865	17.2378	18.79	17.3082	15.9273	15.3849	17.9187	17.7729	14.1677
Donor_04	Stage2_60_min_Verum	17.5868	15.2074	17.3555	21.2991	15.1294	18.2835	16.3949	15.8622	16.5295	18.7397	17.5432	18.4652	19.408	17.6644	17.2617	22.6386	16.9032	17.4022	16.2953	16.9621	19.8626	16.1452	18.8193	16.6892	14.9611	16.8953	17.3121	18.4097	19.4391	20.5321	15.3633	22.4632	22.6693	21.7097	19.9588	21.119	18.8008	16.4891	19.9717	20.8307	17.0154	18.8504	17.248	18.8166	18.9994	17.208	17.5519	14.8535
Donor_04	Stage2_120_min_Verum	17.4011	14.8234	17.8959	21.2147	15.175	19.0813	17.2082	15.863	17.3193	18.594	17.3236	18.1806	15.2416	17.5721	17.6845	17.907	16.521	17.6268	16.1786	17.0442	17.2634	16.306	18.5726	16.6471	15.8183	17.0207	17.4235	18.2377	18.1319	20.41	16.3479	22.2002	22.4649	21.515	19.5118	20.8091	18.709	14.6049	19.0031	20.5234	16.7941	18.808	17.1919	15.4011	15.5413	17.6041	17.4773	14.7937
Donor_04	Stage2_240_min_Verum	18.4212	16.3392	19.9943	21.5771	17.2792	21.0104	17.3033	15.7726	18.9251	20.5987	18.9377	18.2888	18.9418	17.846	19.2017	20.4003	18.1927	19.5333	16.7091	17.4477	18.9305	15.9193	19.0226	16.873	17.5968	17.9883	18.0925	18.9772	19.2625	20.8262	16.6141	22.1281	22.31	21.3666	19.2431	20.3863	18.6686	18.2341	19.4694	20.8378	16.9311	18.8492	17.5231	18.1985	17.347	17.9387	17.4644	16.7912
Donor_04	Stage2_480_min_Verum	17.0429	15.4022	16.938	20.8645	16.9968	20.7508	17.5539	15.3374	14.7032	17.4901	16.1173	17.1857	15.3199	17.1565	18.3645	17.6239	16.2973	17.1632	15.8952	17.2688	17.0338	15.9069	18.7632	16.1627	15.5861	16.5329	16.9423	17.7289	18.0495	19.8389	15.5518	22.4946	22.4122	22.1533	17.6807	19.8214	18.7255	14.94	19.2681	21.032	17.5531	18.8446	17.3854	16.7704	15.0768	15.7468	17.429	15.0003
Donor_05	Stage1_0_min	18.4254	14.911	18.3334	21.0249	14.1919	19.0652	15.958	15.5615	16.7141	19.3174	17.28	18.0972	16.7544	17.9788	17.2	17.6338	16.4872	18.1915	15.8891	17.5492	17.6039	16.4812	18.8146	16.9025	15.7986	16.5305	17.9522	17.513	19.4175	20.5746	15.9909	21.5507	21.7192	22.4322	18.6126	20.0835	18.2664	14.0843	19.292	21.6852	17.4914	19.4912	17.4746	16.4748	15.8694	17.8941	17.8002	15.1488
Donor_05	Stage1_60_min	18.7734	16.2822	18.8093	20.8088	15.5454	19.8517	16.3268	15.8631	17.072	19.2347	17.5215	18.4033	16.9953	18.2529	17.7544	17.5241	16.8166	18.5471	16.2141	17.5131	17.4054	16.6754	18.9834	17.2049	15.3189	17.0972	18.4497	17.9371	19.4358	21.0341	15.4842	21.5775	21.8198	22.5902	18.3601	19.7731	18.2263	14.9844	19.4311	21.7739	17.3506	19.4663	17.4818	15.1668	15.3101	17.7525	17.7683	15.7749
Donor_05	Stage1_120_min	18.5608	14.8851	18.1404	21.3487	14.0048	20.0335	18.2426	15.9499	17.0592	19.2351	17.7777	18.3259	16.8016	18.2947	17.1885	17.631	16.9934	18.1165	16.114	17.5949	17.3462	16.5179	18.9195	17.328	15.7727	17.1811	18.6337	18.2259	19.2477	21.2428	15.6299	21.2844	21.598	22.3214	18.7378	19.8433	18.1651	14.3258	19.2901	21.7907	17.3575	19.3707	17.4137	14.9489	14.1718	18.1978	17.6104	14.0607
Donor_05	Stage1_240_min	19.0092	15.4925	18.9071	21.2262	15.7146	20.4002	17.4869	16.177	17.6336	19.701	18.3147	18.2598	18.0125	18.804	17.6113	19.4334	17.4076	18.9127	16.6192	17.9002	18.0878	17.2306	19.3773	18.0182	16.7073	18.4499	19.5763	19.1588	19.1128	21.2273	16.362	21.1778	21.4521	22.521	18.2323	19.8889	18.0466	17.2544	19.7125	22.4543	17.3031	19.6249	17.7626	16.8619	16.2394	17.2632	17.4307	15.9589
Donor_05	Stage1_480_min	18.3965	15.1128	18.5467	21.5863	16.2366	21.3578	18.166	15.5059	17.2484	18.5432	16.8154	18.1656	17.0873	18.5669	18.1638	17.655	16.8223	18.6002	16.391	17.2872	17.3311	16.5894	18.9126	16.829	16.1501	16.5766	18.1411	17.6149	19.5645	21.1109	16.1733	21.603	22.0048	24.2651	20.1055	20.4787	18.098	17.1289	20.1543	23.3506	18.097	20.2284	17.9565	16.173	15.0008	15.4317	17.6606	15.5689
Donor_05	Stage2_0_min_Verum	18.0477	15.0149	18.2009	20.712	16.608	18.6829	16.8342	15.5575	17.2511	19.0251	17.2185	17.9207	16.4316	17.5331	17.1385	14.8382	17.0106	17.9704	15.8941	17.6833	18.0354	16.7395	18.573	16.5762	15.7033	17.534	17.8695	18.1611	19.5682	20.6027	15.2378	22.2321	22.2664	22.4068	18.1853	20.1266	18.3923	14.2685	20.3954	21.6971	17.3299	19.4482	17.4628	15.289	14.3686	17.2224	17.6353	15.2839
Donor_05	Stage2_60_min_Verum	18.1397	14.707	18.1675	20.6717	16.1642	19.1131	16.9865	15.6401	17.231	18.247	17.0961	18.098	16.688	17.6931	17.3179	15.1409	17.1201	17.9109	16.0087	17.5688	18.1847	16.3425	18.6041	16.6589	15.8398	17.6486	18.1808	18.3976	19.3123	20.7554	16.0453	22.2696	22.3036	22.5708	18.1126	20.0327	18.2624	15.9744	20.4641	21.7624	17.1195	19.3642	17.6296	16.0592	15.3916	15.692	17.5252	15.4501
Donor_05	Stage2_120_min_Verum	17.6202	14.3989	18.5899	20.638	16.4941	20.9791	19.0643	15.6594	17.9261	18.7706	17.8754	18.4306	17.9519	17.6536	17.889	20.0576	17.4172	18.3228	15.7638	16.8727	18.4835	16.6136	18.2873	16.6886	16.5603	17.7642	18.3399	18.5229	19.4675	21.2693	16.47	22.1124	22.0417	22.4002	18.0324	19.7515	18.0949	16.4997	20.3418	21.8379	16.987	19.2119	17.664	17.1561	16.6344	17.659	17.4614	16.192
Donor_05	Stage2_240_min_Verum	18.5682	15.6729	18.1204	21.0922	16.7256	19.3862	17.1306	16.2337	17.4972	18.645	18.0923	18.4136	17.8715	18.5941	17.155	19.4035	17.3025	18.1496	16.559	17.9758	18.6043	17.2153	19.3635	17.4095	17.1206	18.9383	19.5175	19.8682	19.1729	21.3122	16.5816	21.994	21.7865	22.8174	18.3212	20.1894	18.0045	16.1476	20.7493	22.772	16.7796	19.647	17.8148	17.1902	17.0281	16.8016	17.4057	16.1727
Donor_05	Stage2_480_min_Verum	17.4771	15.6868	17.5097	20.3745	16.0356	20.5142	17.7762	15.4502	16.6235	19.4307	15.1748	17.3766	18.6752	17.7932	17.3567	22.4774	15.4173	17.3765	15.8246	16.8042	19.9445	16.0014	18.6168	16.375	15.8773	17.1253	17.8521	17.7972	20.5457	20.3611	16.1278	22.4104	22.1911	23.8043	17.5588	19.9689	18.1259	16.4412	20.9488	22.9899	17.4207	20.1265	17.9865	18.9859	18.5643	15.2636	17.5258	15.6192
Donor_06	Stage1_0_min	17.9322	16.2678	19.3321	20.5229	15.9543	18.6634	18.8238	16.234	18.1618	18.4509	16.3156	18.3987	17.6625	17.8637	17.1522	19.7191	17.9352	18.0428	16.3545	17.5369	18.9013	16.2914	19.0316	16.4119	15.9147	16.3072	17.1813	17.7317	19.251	20.049	17.6405	20.5194	20.6989	22.0368	18.2499	19.5557	18.7713	15.6132	19.2961	20.5384	18.8529	18.3016	18.0435	17.3809	17.3743	17.2641	18.0288	14.9341
Donor_06	Stage1_60_min	18.1181	14.8142	18.8427	20.6691	15.0255	18.6152	17.9793	16.0605	18.0278	19.9271	17.2562	18.828	15.9326	17.9302	17.0785	17.5448	17.3492	17.9036	16.3124	17.5457	17.8692	16.5396	18.8582	16.4746	15.7888	16.8123	17.5775	17.9578	19.6049	20.4387	15.2271	20.4664	20.5129	21.8032	18.4147	19.5863	18.6063	15.2907	19.1505	20.1119	18.6713	18.0774	17.7959	15.3831	15.3802	17.9885	17.8304	15.4841
Donor_06	Stage1_120_min	18.0499	15.2629	18.5425	20.3091	15.1865	19.9461	17.2153	16.0267	17.827	18.5463	17.0429	18.7035	16.6151	17.9283	18.5987	17.6149	17.4546	18.171	16.3206	17.3495	17.7268	16.0584	18.62	16.4428	16.1345	16.7498	17.4539	17.9223	19.2321	20.763	16.21	20.3748	20.5412	21.7299	17.777	19.0882	18.5389	16.0132	19.0736	20.0796	18.468	17.7793	17.8564	15.8542	16.0414	18.4689	17.6099	15.1794
Donor_06	Stage1_240_min	18.4591	17.6371	19.3778	20.3473	16.9482	21.0639	18.8274	16.0557	18.3627	21.3992	17.6419	18.6661	16.8756	17.8222	18.5512	18.0719	18.0145	18.9163	16.4121	17.6469	18.0822	16.4661	18.9388	16.6151	16.8982	17.582	18.1935	18.5006	20.1347	21.0294	15.8097	20.2147	20.3824	21.6342	17.1958	18.8934	18.4494	16.8903	19.1789	20.207	18.3557	17.7881	18.1866	17.0357	16.3846	17.7207	17.5447	16.4438
Donor_06	Stage1_480_min	18.0369	16.0029	20.0141	19.4028	16.54	20.2555	18.2917	15.5824	18.915	17.7245	16.8063	17.8085	17.1336	17.3442	18.5326	18.9415	18.1716	19.2812	15.9907	17.1881	18.1601	16.0845	18.6065	15.5393	16.9627	16.2377	17.2601	18.1437	19.8325	20.4676	14.9424	20.5752	20.3147	22.3181	17.0003	18.9348	18.4132	15.2935	19.346	20.5932	18.4213	18.1678	18.2919	17.3621	15.868	16.1477	17.6152	15.8774
Donor_06	Stage2_0_min_Placebo	17.7858	15.8213	18.2301	20.4545	15.4661	18.3007	15.9047	15.8012	17.2927	19.8859	16.9795	17.5871	18.2656	17.7513	17.0963	22.6254	16.2623	18.2813	16.2662	16.6912	20.3868	16.46	18.9353	16.4905	15.7489	16.121	17.2192	17.1081	20.3381	19.1774	16.5588	20.2902	19.2503	20.8553	16.8266	18.8764	18.9877	15.7265	19.7581	20.5869	17.0652	18.2352	18.1156	19.4846	19.281	16.5551	18.3773	16.6677
Donor_06	Stage2_60_min_Placebo	17.97	15.2303	18.1956	20.2402	15.5151	18.1244	16.0025	15.8024	17.1408	18.1559	15.709	17.6306	18.2008	17.6977	16.9942	22.7479	16.305	17.9781	16.1899	16.6893	20.2488	16.7466	18.8517	16.3606	15.5076	16.2775	17.2924	17.215	20.2039	19.4325	16.4062	20.1301	19.1481	20.7111	16.5826	18.5878	18.9217	15.4237	19.5656	20.3269	17.0696	18.0825	18.0969	19.1841	19.1047	14.9796	18.2771	15.567
Donor_06	Stage2_120_min_Placebo	17.9347	15.7528	18.5192	20.0007	14.945	20.1226	19.1462	15.6597	17.5248	19.1598	16.0984	18.1887	16.6456	17.8076	17.7192	19.8151	15.3459	18.3197	15.9652	17.5111	18.4826	16.6739	18.6176	16.4731	15.5459	16.4957	17.397	17.6213	19.4117	20.0329	16.7605	20.0057	19.0854	20.4258	16.7808	18.1813	18.8611	15.5741	18.8417	20.1242	16.7265	18.0876	17.984	17.5559	17.1821	16.1607	18.0934	15.2996
Donor_06	Stage2_240_min_Placebo	18.5324	15.3826	19.0438	20.7239	16.7029	21.0092	19.2031	16.3982	18.3121	18.9982	18.0469	18.8034	16.4778	17.996	18.5419	16.3387	17.7389	18.849	16.502	17.7431	17.8605	17.2005	19.017	17.1916	16.4704	17.8592	18.4645	18.9843	19.077	21.0363	16.7546	19.9822	18.8686	20.9017	17.2135	18.669	18.867	15.7	19.0151	20.3483	16.7609	17.6864	18.2304	16.2609	15.6793	17.413	17.9361	15.4577
Donor_06	Stage2_480_min_Placebo	17.9918	14.5868	19.0068	19.3841	15.878	19.8105	17.601	15.6164	18.025	18.8172	14.7158	17.0883	16.5787	17.4872	18.0786	18.1197	17.4323	18.901	16.032	17.19	17.7972	17.2348	18.6958	16.2046	15.9839	16.7447	17.2827	17.9111	19.6773	19.9932	15.7692	20.0389	19.1131	21.967	16.3164	18.3728	18.8544	15.1348	19.3183	21.2269	16.7943	18.5064	18.5889	16.9143	15.7371	14.8335	17.9718	15.3676
Donor_07	Stage1_0_min	18.4122	15.7621	18.7675	20.499	16.9457	19.8419	15.6064	15.6654	18.4256	18.6328	17.7332	17.2522	16.9142	17.4977	18.8933	17.8803	17.9053	19.0399	16.1132	17.4899	17.8588	16.2386	18.4214	16.1508	16.6366	16.7639	16.7015	17.3083	19.6014	19.7622	16.5365	18.9836	17.9367	21.0562	16.4178	17.9916	19.5969	14.935	18.4642	20.1238	20.7301	18.0843	16.7947	17.3853	14.3976	15.4151	17.6583	15.4887
Donor_07	Stage1_60_min	18.029	14.7481	18.9265	21.5521	14.8893	19.3208	15.1904	15.5861	18.8734	19.2918	18.2596	18.5325	19.2017	17.8614	18.7364	22.76	18.2075	18.7785	16.0435	17.3557	20.2464	16.5091	18.4639	16.7279	17.0197	16.9896	17.2868	17.7564	20.3802	20.7561	16.4129	19.1353	17.9916	21.3461	17.8648	18.9583	19.1575	15.2984	19.3501	20.3906	20.2294	18.2674	16.8395	19.1586	19.1078	17.2226	17.4728	17.2941
Donor_07	Stage1_120_min	18.2083	15.184	18.5356	21.5984	16.3263	19.8656	17.1809	15.757	18.3385	20.1086	17.4474	18.4114	17.7893	17.7779	18.1035	20.055	17.7518	18.8363	16.0741	17.1883	18.8732	16.5161	18.5334	16.855	16.7857	17.2495	17.2913	18.2556	20.1385	20.9234	16.6632	18.7348	17.6361	20.9171	18.1823	18.9359	19.0494	16.2169	18.4986	20.1829	20.1455	17.6683	16.7596	17.7661	17.2918	16.6137	17.2765	16.4417
Donor_07	Stage1_240_min	18.7082	16.3488	19.046	21.7573	17.6274	21.226	17.9788	16.4738	18.898	19.7544	18.9222	18.5426	18.3633	18.3128	19.0134	20.4801	18.4655	19.2665	16.8376	18.0984	19.3256	17.0478	19.4363	17.6913	17.7643	18.6921	18.5588	19.6144	18.9522	21.2993	16.1886	18.645	17.6865	21.4266	18.4269	19.1658	19.0119	17.2777	19.0743	21.162	20.2928	18.4638	17.1134	18.8627	17.4279	16.4128	17.2773	17.5629
Donor_07	Stage1_480_min	18.576	15.6525	19.0078	20.6667	16.0773	20.3008	15.7914	15.3712	18.6165	18.6478	17.5853	18.6676	18.1875	17.428	18.7771	20.0747	17.7391	19.0263	15.8871	17.5572	18.605	16.346	18.3415	16.4024	17.0781	16.8358	17.2109	18.2514	19.4194	21.1358	15.7762	18.8267	18.0165	21.9942	17.353	18.3242	18.8356	17.2679	18.7409	20.718	20.1741	18.1201	16.934	18.4258	17.1968	16.2499	17.1957	16.9463
Donor_07	Stage2_0_min_Placebo	18.3275	15.4772	18.3007	20.7868	15.2646	18.8528	15.4844	15.7427	17.1611	18.4127	17.2805	18.1065	16.852	17.725	16.9385	17.7437	17.0345	18.309	16.0698	17.1168	17.6389	16.7373	18.6077	16.7987	15.5158	16.6225	17.573	17.8889	19.6947	20.974	15.3895	22.2287	22.3593	21.4629	18.7344	20.6447	18.7804	15.8406	18.7252	20.7577	17.4523	18.4437	16.3129	16.1931	16.1483	16.0897	17.5602	15.8738
Donor_07	Stage2_60_min_Placebo	18.0136	15.6251	17.8695	21.2597	15.8445	18.9178	16.0961	15.666	17.4832	19.9284	17.3457	18.2367	18.1157	17.7725	17.3827	21.1244	17.1877	18.2009	15.9614	16.7383	18.7973	16.6808	18.6556	16.9027	16.0636	16.9783	17.8602	18.161	19.9249	21.2133	16.2207	22.2792	22.0487	21.3355	18.9321	20.655	18.7254	15.0447	18.7893	20.7918	17.2539	18.4082	16.7877	17.9829	17.5011	16.9754	17.421	16.5682
Donor_07	Stage2_120_min_Placebo	18.49	15.2633	18.4071	21.3727	15.5223	20.4941	15.7798	15.8497	17.6878	19.1141	18.0448	18.1665	17.5099	18.0593	17.5827	18.2888	17.2388	18.6243	16.2052	17.3848	17.6759	17.0795	18.9881	17.5293	16.5323	17.5859	18.4088	18.8037	18.9343	21.2346	15.9782	21.9298	21.7673	21.0003	18.7746	20.2717	18.6432	16.8924	18.825	21.0252	17.2662	18.3764	16.7541	16.5663	16.1507	16.5612	17.4386	16.5598
Donor_07	Stage2_240_min_Placebo	18.6262	16.8861	19.1923	21.2024	16.9544	21.917	16.1048	16.1045	18.7304	20.1434	18.5577	18.3301	17.7019	18.392	18.9081	17.8242	17.33	19.1409	16.547	17.534	17.8825	17.2686	19.149	17.5198	17.5076	17.9379	18.7726	19.0181	19.3356	21.6525	17.0983	22.0449	21.849	21.9882	18.444	20.2329	18.5422	17.4494	19.082	21.4271	17.312	18.6301	16.8293	16.6186	15.816	17.753	17.3997	17.4971
Donor_07	Stage2_480_min_Placebo	17.7219	15.4751	18.3593	19.6549	15.2898	20.5222	15.3637	15.2443	17.3943	17.2426	15.2143	17.0304	17.3315	17.3021	17.6915	17.961	16.9871	18.376	15.461	16.6651	17.7805	16.5942	18.3324	15.9968	16.4414	15.7277	17.3783	17.6719	19.4363	20.4724	15.4109	22.1413	21.828	22.314	17.715	20.0057	18.661	16.5577	19.0455	21.4445	17.6848	18.6935	17.2239	16.5514	15.5919	15.3297	17.4067	16.1746
Donor_08	Stage1_0_min	17.3607	14.6863	17.6505	20.1877	15.4778	17.905	16.0837	15.6122	16.5828	18.3327	16.2677	17.7686	14.9405	17.5415	16.1736	18.3829	15.1099	17.0608	16.1539	17.3025	17.4556	16.1678	19.0627	16.4198	15.4079	16.6493	17.5213	18.3277	20.0516	20.2697	15.0063	20.8409	20.0404	21.2912	17.5287	19.4954	19.913	15.604	18.6562	20.0822	17.6603	18.1917	17.0585	16.0069	15.9686	15.5581	17.2278	14.9101
Donor_08	Stage1_60_min	17.568	15.5622	18.221	20.171	15.5038	18.9063	16.1495	15.4319	17.0586	17.9187	17.0283	17.6226	16.6526	17.4983	16.978	17.1608	16.3897	17.5582	16.1778	16.9808	16.8281	15.9134	18.8279	16.4418	15.8115	16.7935	17.4666	18.1483	19.7125	20.3572	15.6918	20.6739	19.6894	21.0007	17.6247	19.2878	19.5332	14.2878	18.3054	19.7477	17.2841	18.0486	16.9033	15.5681	14.4284	15.9313	16.8952	15.8623
Donor_08	Stage1_120_min	17.5019	15.5938	18.1542	21.101	16.7809	19.318	17.9731	16.0093	17.3308	18.6134	17.3801	17.9283	19.0384	17.8514	17.0541	22.8375	17.1742	17.525	16.3882	16.6075	20.123	16.0966	19.0281	16.8577	15.9959	16.8217	17.6952	18.4557	20.3122	20.7004	15.8843	20.7422	19.7037	21.0029	18.6032	19.6987	19.5577	15.9628	19.5988	20.3294	17.5165	18.2994	17.0019	19.0731	19.0652	15.2335	17.1127	15.7535
Donor_08	Stage1_240_min	18.1189	15.7194	18.6933	21.0512	15.9764	20.7547	18.9092	16.2706	17.7452	19.0796	18.2382	18.2133	17.5578	18.4285	18.009	19.469	16.6236	18.2146	16.8321	17.7181	18.0451	16.8919	19.7327	17.4551	17.1658	18.4722	19.2203	19.5296	19.2662	21.087	15.9656	20.535	19.505	21.2657	18.5478	19.8782	19.6309	16.4237	19.018	20.802	17.5563	17.9402	17.0891	17.1086	17.0852	15.9128	17.0404	16.7051
Donor_08	Stage1_480_min	17.2093	15.4036	18.9682	19.826	16.4582	20.8407	18.2094	15.2027	17.9045	21.4528	15.1519	16.8296	16.0504	17.313	18.2645	19.8165	16.609	17.9637	15.8542	17.1688	18.045	15.7134	18.6516	15.8262	16.4718	16.0526	17.187	17.6782	21.0696	19.6841	15.7086	20.7772	19.8729	22.0343	18.081	19.5725	19.6157	16.5623	19.0198	20.999	17.8342	18.2413	17.3432	17.0784	14.9811	15.4203	17.1432	15.8619
Donor_08	Stage2_0_min_Verum	17.723	15.253	18.3764	20.4371	15.6675	18.6309	16.8589	16.0183	17.3367	18.6638	16.5652	18.1475	14.4296	17.9893	16.9451	18.6923	16.4388	17.7844	16.351	17.4454	17.7921	16.6464	19.252	16.6134	16.2185	17.2531	17.9335	18.5494	19.7999	20.6185	16.2641	22.8164	23.3249	21.5898	19.0616	20.9472	19.5089	15.5843	19.2674	20.8447	16.7895	18.2947	17.7256	16.2283	16.2195	14.6141	18.0261	16.1113
Donor_08	Stage2_60_min_Verum	17.7896	15.7905	18.5777	20.7421	14.9264	19.477	17.7471	15.9843	17.51	18.1697	16.9771	18.1289	14.9858	17.8948	17.1958	19.24	16.4298	17.7087	16.414	16.8692	17.8622	16.6155	19.0848	16.767	16.2671	17.2919	17.8355	18.5479	19.5763	20.8523	15.4787	22.5586	23.186	21.4731	19.0603	20.8222	19.3599	14.9251	19.2537	20.6018	16.6869	18.4062	17.6393	16.688	16.1425	15.7612	17.893	16.5387
Donor_08	Stage2_120_min_Verum	17.986	15.9963	18.6376	21.3639	15.4488	19.4529	17.6429	16.2537	17.8586	19.0504	18.075	18.0678	16.1065	18.2425	17.5589	19.4344	16.6811	18.1129	16.6255	17.3555	17.8998	16.8192	19.4667	17.1364	16.9823	17.73	18.6704	18.9773	19.1505	20.9358	16.0256	22.3174	22.8298	20.9226	19.3955	20.651	19.3938	15.1645	19.3265	20.7237	16.7504	18.1881	17.7419	16.9157	16.93	16.0254	17.8511	16.9548
Donor_08	Stage2_240_min_Verum	18.2321	16.418	19.0353	21.0834	15.8538	19.9962	18.0107	16.1217	17.9367	18.9411	17.5662	18.2148	19.2748	18.4508	17.8189	22.9084	17.4332	18.3154	16.6546	17.3384	20.4229	16.8856	19.75	17.4837	17.2508	18.3157	19.184	19.397	20.088	21.1199	16.0434	22.4336	22.8496	21.6263	18.9851	20.73	19.4124	16.5938	20.1946	21.4192	17.0711	18.3535	17.8889	19.1463	19.2302	15.409	17.9328	17.049
Donor_08	Stage2_480_min_Verum	17.2586	15.1116	19.115	21.9176	15.3259	19.5115	18.2367	15.4203	17.662	18.3385	15.1802	16.3218	17.3865	17.7045	16.8347	20.545	16.0656	17.5983	16.0027	16.9481	18.6075	16.1428	19.2787	16.0957	16.0477	16.4277	17.4281	17.5117	20.504	19.6649	15.9798	22.5571	22.8982	22.182	18.6874	20.9322	19.364	15.6109	19.7267	21.2675	16.7745	18.5184	17.7922	17.3687	17.3635	16.0864	17.8515	15.7868
Donor_09	Stage1_0_min	17.5085	14.5131	18.126	20.9897	15.4931	19.0125	15.8158	15.6642	17.4127	18.6602	16.5561	18.3571	15.4042	17.6212	17.2936	18.3133	17.5224	17.9301	16.0185	17.2502	17.8887	16.34	18.5194	16.3945	15.8763	17.0073	17.3103	18.011	19.731	20.7471	16.1984	19.6141	18.8376	21.4557	17.7603	18.7901	19.3747	15.7929	19.0032	20.6475	16.7887	18.5649	18.7806	16.5572	16.4243	17.7116	17.5777	14.7815
Donor_09	Stage1_60_min	17.225	15.9203	17.3397	20.5942	15.8731	18.6724	17.1716	15.6416	16.8787	18.3208	13.8745	17.9713	17.2165	17.2923	16.8294	19.8412	17.3176	17.2219	15.7985	16.636	18.7603	16.0155	18.3318	16.1937	15.7477	16.8133	17.3632	17.7191	19.7006	20.4157	15.8202	19.6389	18.6742	21.4102	17.5468	18.5819	19.1784	15.4686	19.0993	20.6877	16.5709	18.5344	18.6285	17.5339	16.7305	17.379	17.3742	14.8863
Donor_09	Stage1_120_min	18.676	17.6763	20.9915	21.0303	17.57	21.8321	17.4758	16.022	19.4628	19.7372	16.3323	18.163	19.1145	17.6707	19.8885	20.6408	18.9886	19.9491	16.4607	17.7362	19.5618	14.7187	18.4221	16.197	18.0598	16.8164	17.274	17.5786	19.6789	20.4607	16.7672	19.7232	18.7833	21.4118	17.9974	18.9314	19.2159	18.7335	19.2209	20.9245	16.4884	18.9209	18.7625	18.9343	18.0993	18.1144	17.5706	16.6806
Donor_09	Stage1_240_min	19.5595	17.8173	21.2883	21.0068	18.0478	22.1193	16.7507	15.9867	19.7361	21.2695	16.1486	18.1961	19.3294	17.347	20.1108	21.3942	19.2232	20.2942	16.6504	18.3927	19.7121	15.5049	18.4732	16.3297	18.6828	17.2354	17.8342	18.3108	20.3111	20.9946	15.5841	19.4635	18.4353	21.22	17.9201	18.8099	18.9993	19.651	19.2354	20.7863	16.1294	18.7216	18.9029	19.3654	17.6038	18.1482	17.4431	17.7807
Donor_09	Stage1_480_min	18.0935	16.3499	19.5976	22.393	16.0485	20.6126	16.706	15.681	18.0476	17.8876	16.8001	17.7484	17.5663	17.6312	18.52	18.1689	17.6663	18.5218	16.4158	17.655	18.2515	15.8039	19.1824	16.1055	17.2993	17.0607	17.5102	18.1374	19.794	20.6305	16.7313	19.4845	18.5738	22.6255	18.1623	18.8771	18.9668	17.6625	19.7337	21.7314	16.6502	18.7745	18.8215	17.2333	16.2017	16.3846	17.1942	16.1694
Donor_09	Stage2_0_min_Verum	18.8157	16.6011	21.2517	20.1157	17.9545	21.5869	18.4494	16.3192	19.3874	18.8763	17.5892	17.9999	18.7557	17.7366	19.5798	17.9132	19.0312	20.1806	16.6963	18.0531	18.9866	15.8026	18.7145	16.1723	17.7515	17.6177	17.515	18.3819	19.5748	20.678	16.907	19.9148	19.7128	21.3166	16.8202	18.5045	19.4352	17.7722	20.7548	21.2612	17.2692	19.0847	18.3308	17.4815	15.4762	16.942	17.6771	16.2153
Donor_09	Stage2_60_min_Verum	18.092	17.1537	20.1224	19.9162	17.4902	21.1261	17.4017	15.7615	18.8499	18.1634	15.9314	17.9792	19.5319	17.3983	19.268	18.2612	18.43	19.3357	16.2034	17.7702	18.4849	16.4011	18.5395	16.2636	17.7726	17.6473	17.7184	18.6434	19.8447	20.7241	16.354	19.8514	19.4215	21.1204	16.5141	18.4543	19.1818	17.8855	20.1442	20.955	16.9586	19.0832	18.3548	16.7361	15.7217	16.0486	17.6026	17.3431
Donor_09	Stage2_120_min_Verum	18.4776	17.4371	20.8977	20.4199	18.008	21.5825	17.2952	15.5675	19.5492	18.9651	17.3413	18.063	19.4075	17.5053	19.858	18.9177	19.1767	20.0008	16.3352	17.6229	19.146	15.5489	18.3274	16.0766	18.1819	17.4102	17.5159	18.4945	19.772	20.785	15.87	19.7108	19.3961	21.0733	17.2353	18.659	19.0616	18.6977	20.1868	20.914	16.8061	19.0101	18.3488	17.8388	15.9891	14.0801	17.5241	17.9956
Donor_09	Stage2_240_min_Verum	19.3543	16.9167	21.1193	20.4919	18.1435	21.7253	18.0352	15.2735	19.6101	19.4108	17.8857	18.3011	18.9467	17.3927	19.8037	18.2345	19.0539	20.1748	16.2278	18.413	18.7408	15.3416	18.2516	15.9155	18.2955	17.4503	18.0071	18.6914	19.5746	21.0755	16.1111	19.5747	19.1856	20.9253	16.8766	18.3715	18.8837	18.8626	19.7754	20.755	16.48	18.7003	18.174	18.2022	15.5214	17.6444	17.4506	18.0209
Donor_09	Stage2_480_min_Verum	19.3579	17.0837	21.2125	22.4031	18.0135	21.8513	18.5904	15.6155	19.7631	19.2897	17.6204	17.8796	18.8553	17.6467	19.9667	18.1775	18.9888	20.3423	16.5561	18.4437	18.897	15.3071	18.6784	16.0992	18.1624	17.3735	17.8018	18.689	19.8001	20.8147	15.56	19.6083	19.3252	22.9126	19.379	19.9467	18.8404	18.5142	20.4556	22.0592	16.7009	19.1174	18.2083	18.2549	15.9519	16.5471	17.4944	17.1263
Donor_10	Stage1_0_min	18.3956	15.2358	19.7184	21.425	15.8566	20.1155	15.8252	15.9494	18.2776	20.4463	17.8366	18.2476	17.8224	17.901	18.4589	18.7039	17.4898	19.1617	16.8783	17.5654	18.3484	16.7256	19.167	17.0327	16.7284	17.0004	17.5642	18.5864	19.5091	20.6107	15.0844	18.9212	18.421	21.9235	17.5551	18.821	18.5115	15.7305	19.4111	20.9667	14.7525	18.2696	18.4708	17.1884	16.2579	18.0377	17.3327	15.565
Donor_10	Stage1_60_min	18.2229	15.7929	19.5161	21.4876	15.4281	20.3041	15.5907	16.13	18.2045	19.1738	18.1147	18.0574	18.2829	17.7124	18.4632	19.8778	17.4681	18.9164	16.6798	17.3334	18.3364	16.4456	19.098	16.8956	16.8296	17.1035	17.6597	18.6956	19.1194	20.6006	15.9405	18.4784	18.2364	21.812	17.5236	18.8866	18.1939	17.3815	19.213	20.8173	14.2071	18.1896	18.3742	17.5929	17.0924	17.8252	17.0895	16.5166
Donor_10	Stage1_120_min	18.85	15.8475	19.8534	21.7213	15.4793	20.2548	16.4284	16.725	18.53	18.6888	18.3468	18.1221	17.9845	18.5841	18.5832	19.1343	17.4772	19.1634	17.3584	18.2044	18.6169	16.987	20.0432	17.6896	17.1075	18.3739	18.9407	19.6137	19.0684	21.0744	16.3781	18.5573	18.2035	22.3008	17.7103	19.3829	18.1845	16.843	19.6675	21.4864	14.1049	18.1666	18.2812	17.0487	16.5839	17.4301	17.043	16.4072
Donor_10	Stage1_240_min	18.5451	15.9397	19.034	21.2492	15.8074	20.2664	17.2131	16.4655	18.3534	19.0042	18.1421	17.9251	18.0306	18.6225	18.2818	19.1429	16.9095	18.9948	17.0895	17.9158	18.3919	17.0689	19.8141	17.4886	17.2542	18.3272	19.0985	19.5449	18.7371	20.9331	15.3354	18.279	18.2	22.4606	16.9897	19.23	18.0294	16.5388	19.8756	22.0622	15.7973	18.5169	18.6347	16.9486	16.6499	16.185	16.8577	16.8093
Donor_10	Stage1_480_min	17.8127	15.3584	18.7047	20.5485	15.7542	20.4938	17.3627	15.6422	17.7746	17.0527	15.8881	17.4636	17.4741	17.7325	18.2443	19.2163	16.9646	18.5629	16.3972	17.6434	18.678	16.3272	19.2331	16.5144	16.7314	16.759	17.626	18.3328	18.935	20.3512	15.7053	18.703	18.1708	23.4135	17.3664	18.8996	18.1191	16.1885	20.0228	22.3618	14.587	18.6621	18.7027	17.004	16.5422	15.4408	16.9544	15.6124
Donor_10	Stage2_0_min_Verum	17.9825	15.4452	20.6796	20.5461	14.6206	19.727	19.6113	15.6082	19.2272	18.0446	17.506	17.6268	17.8702	17.783	18.6098	19.6726	17.3217	19.3783	16.6027	17.3483	18.6177	16.5442	19.1604	16.5773	16.7154	16.6301	17.4118	18.1626	19.1381	20.1791	15.6116	18.6951	18.5829	21.718	16.9501	18.5272	18.4944	15.3013	19.5939	21.0431	16.5581	18.1594	17.1177	17.5599	17.4551	17.3161	17.5753	15.8474
Donor_10	Stage2_60_min_Verum	17.7371	16.5459	19.7306	20.9747	16.2122	19.6657	18.3636	15.9152	18.525	18.4641	18.0944	17.7318	18.6267	17.6628	18.4038	22.6486	17.575	18.7335	16.4087	17.1298	20.0715	16.3561	18.9643	16.6885	16.6128	16.5184	17.5849	18.5725	19.3893	20.4458	16.3346	18.5727	18.1965	21.3908	17.3489	18.6606	18.0045	16.1885	20.0703	21.0864	16.4752	18.0942	17.0777	19.0334	19.011	17.3302	17.4509	16.425
Donor_10	Stage2_120_min_Verum	18.5185	15.6719	19.4913	21.0067	15.9117	19.9171	18.3803	16.7514	18.5779	20.9519	15.839	17.6637	17.5663	18.5104	18.2371	19.4821	17.2587	18.7723	17.3693	18.1499	18.6539	17.0138	20.0734	17.5444	17.1366	18.729	19.0152	19.6478	19.6881	20.7883	16.0113	18.7412	18.3959	22.1855	17.1431	19.4065	18.0481	16.1943	20.0369	21.7757	16.1542	18.3388	17.2603	17.3951	16.142	17.2712	17.3445	16.5902
Donor_10	Stage2_240_min_Verum	18.227	15.7824	19.3794	20.6627	15.501	20.3179	17.9887	16.2331	18.147	18.0371	18.0267	17.8201	18.0604	18.2104	18.1497	19.0368	16.6567	18.6118	16.995	17.5305	18.1615	16.9163	19.6036	16.9979	17.0809	17.9673	18.7837	19.2151	18.4677	20.8362	15.141	18.5308	18.2492	22.4803	16.6491	18.9881	17.9367	16.3346	20.0906	22.0728	16.1903	18.3677	17.2922	16.8773	16.4036	16.8194	17.0984	16.6887
Donor_10	Stage2_480_min_Verum	17.2395	14.9963	18.4191	20.9616	15.2274	19.578	16.8283	15.6743	17.4008	17.3381	15.8958	17.0699	17.1127	17.472	17.3464	19.8724	16.4989	17.7269	16.3913	17.2311	18.5755	16.432	19.0429	16.2175	16.2809	16.6311	17.5702	18.1375	18.8855	20.1386	14.9336	18.8388	18.5011	23.1618	19.1446	19.4977	17.8185	15.6097	19.8599	22.1167	16.7636	18.4473	17.4385	17.1597	17.2098	15.1889	17.0369	15.486
Donor_11	Stage1_0_min	18.4484	16.2079	21.1382	20.6884	16.4434	21.2049	19.6358	15.8087	18.7532	18.5945	17.2743	17.71	18.4855	17.8417	18.7455	19.2678	17.7407	19.8164	16.2253	17.5304	19.0941	16.3795	18.653	16.7518	16.6322	16.2926	17.7008	17.8053	19.7707	20.371	16.9054	20.6935	20.3849	22.7179	17.4332	18.8517	18.0619	17.4741	19.5067	21.8979	17.4847	20.5065	18.0038	17.3773	16.7741	17.5366	17.2692	16.6896
Donor_11	Stage1_60_min	18.538	16.1923	20.5199	20.8579	16.5436	21.0533	18.7784	15.8081	18.4505	19.2985	17.3398	17.7573	18.3476	17.9963	18.8446	19.0172	17.7393	19.4756	16.128	17.3154	19.0802	16.7121	18.5788	17.3118	16.7891	16.477	17.9556	17.879	19.4033	20.7257	15.4825	20.5623	20.02	22.271	17.68	18.6576	17.7877	17.5878	19.3194	21.6402	17.4244	20.3886	17.9597	16.6153	16.5854	17.7297	16.9597	16.9736
Donor_11	Stage1_120_min	18.3675	16.4258	19.9174	20.612	16.0325	20.7465	18.9195	16.0436	18.0823	18.4061	15.0401	17.7455	18.2601	18.1746	18.4917	19.0542	17.5844	19.1225	16.3087	17.1993	19.2402	16.835	18.9577	17.418	16.9092	17.0994	18.3687	18.3756	19.2204	20.9946	16.3223	20.611	20.1069	22.4976	17.3002	18.9326	17.8323	17.2073	19.5992	21.9943	17.3655	20.2724	18.1506	16.669	16.7981	17.3229	17.0411	16.8813
Donor_11	Stage1_240_min	18.3965	15.7865	20.3232	21.3524	15.8485	20.7159	18.7106	16.0438	18.2997	19.3813	17.9757	17.7787	18.7117	18.3627	18.3162	20.2157	17.5384	19.2396	16.418	17.3449	18.9178	16.6419	18.9513	17.4379	17.0517	17.3108	18.5691	18.4116	19.3528	21.0713	15.9854	20.2018	19.8006	22.1069	17.9128	18.9803	17.7554	17.195	19.4949	21.9922	17.3105	20.0964	18.1106	17.4485	17.1206	17.9117	16.9022	16.7323
Donor_11	Stage1_480_min	17.9029	15.4784	19.535	20.6767	16.2319	21.7499	18.468	15.2436	17.5438	18.008	16.0922	17.1358	17.8888	17.6116	18.4224	20.4484	17.2004	18.8018	15.8839	17.2573	18.8335	16.0963	18.4627	16.6422	16.5624	15.9841	17.5562	17.5874	20.0829	20.5767	15.689	20.5023	19.9476	23.5525	17.244	18.9619	17.539	17.3073	19.5933	22.3476	17.8369	20.0161	18.216	17.4502	17.2003	15.9824	16.6406	16.0676
Donor_11	Stage2_0_min_Verum	17.8375	14.155	19.9311	20.3364	14.7502	19.3637	18.9179	15.814	17.967	18.8793	16.2694	17.5789	18.8288	17.904	17.2993	21.9688	17.9803	18.5008	15.978	17.2923	20.1945	16.6182	18.75	16.8894	15.9533	16.6973	17.392	17.8119	20.0408	20.1208	15.5998	20.6795	19.8667	22.3299	16.8489	18.6381	17.5665	16.0919	20.4166	21.7671	16.5249	19.0149	18.1869	19.3594	18.8338	16.6857	17.4842	15.4814
Donor_11	Stage2_60_min_Verum	17.9426	15.3861	19.4955	20.5988	15.2572	18.9598	18.1383	15.9307	17.8119	18.3208	16.5794	17.9693	17.4116	17.8146	16.9588	19.9197	17.2519	18.1416	15.8498	17.0492	18.6039	16.429	18.5871	16.9714	16.1328	16.8277	17.5249	18.0564	19.7231	20.7967	15.4602	20.4503	19.7258	22.1603	17.2593	18.4686	17.3151	16.0501	19.9804	21.2449	16.3037	18.8275	18.1209	17.4595	17.0521	17.6842	17.2124	15.9516
Donor_11	Stage2_120_min_Verum	17.7245	16.0925	18.3529	20.7778	15.78	20.5646	18.5778	15.7582	17.2576	19.8854	15.6931	17.9122	17.446	17.8069	17.4547	18.9823	16.8378	17.8108	15.7643	17.0064	17.9955	16.4702	18.4048	16.8586	16.2736	16.8601	17.748	18.1842	19.486	20.6117	16.4175	20.2072	19.7251	21.9781	17.5779	18.347	17.0496	16.3608	19.8165	21.2093	16.2768	18.6778	18.0029	16.3394	15.9808	17.6281	17.0301	16.2181
Donor_11	Stage2_240_min_Verum	18.4229	16.0461	19.7729	20.8855	15.1265	20.4247	17.7802	16.0538	18.0147	20.1361	17.5935	17.99	17.769	18.2636	17.9801	19.3651	17.547	18.8169	16.3493	17.7447	18.4588	16.7625	19.0801	17.5024	17.1505	17.8909	18.5034	18.6449	19.1668	21.1252	15.8648	20.2028	19.6587	22.0055	17.5663	18.6574	17.2096	17.1856	19.8081	21.5604	16.4471	18.5401	18.3805	17.0739	16.6336	18.2276	17.1764	16.8826
Donor_11	Stage2_480_min_Verum	17.7002	14.7878	19.2534	19.8875	15.138	20.1714	18.0211	15.5761	17.5017	18.031	14.721	17.3797	17.5596	17.7337	17.1333	20.3445	15.3684	18.1066	15.8592	17.3941	19.0661	16.365	18.6238	16.5318	16.0809	17.1126	17.3017	17.612	19.735	20.3793	16.5346	20.3839	19.7239	22.987	16.8391	18.7403	17.1464	16.1674	19.9845	21.9604	16.6926	18.8032	18.1067	17.7412	17.1578	16.2225	17.0974	15.3497
Donor_12	Stage1_0_min	17.7413	14.5624	18.4841	20.5984	14.8839	18.8901	16.5413	15.289	16.0151	20.1475	16.8755	17.7173	19.1376	17.7278	16.202	22.7246	17.0627	17.7516	15.3145	16.9035	20.4385	16.8962	17.9	16.5674	15.5791	15.9828	17.4538	16.8365	20.0644	19.9854	15.7991	20.1605	18.8784	21.2904	17.2541	19.2042	18.9196	16.0282	19.5042	20.5739	15.8329	19.1273	17.443	19.2443	19.1142	16.3211	16.9756	14.932
Donor_12	Stage1_60_min	18.4292	14.8844	18.504	20.1318	15.9373	19.8921	16.249	15.0963	16.227	18.1877	16.4317	17.8903	17.2181	17.693	16.6988	17.8928	16.1077	17.8973	15.5959	16.7534	17.219	16.7584	17.8017	16.7744	15.2107	16.3786	17.6706	17.0425	19.1138	20.3284	15.5022	20.2638	18.7256	21.3858	16.4912	18.9138	18.8779	16.4655	18.2243	20.3703	15.6864	19.1583	17.4931	16.4469	15.6422	16.0268	16.9482	14.9846
Donor_12	Stage1_120_min	18.2836	15.056	19.3285	20.9468	15.9534	20.6937	18.0639	15.1639	16.8454	18.822	17.1313	18.0351	17.4617	17.7158	17.7305	19.9104	14.8507	18.4448	15.3363	16.7909	18.6996	16.3952	17.5603	16.73	15.6206	16.2451	17.6429	17.186	19.7351	20.8609	15.2641	20.1004	18.7284	21.4061	17.7966	19.1296	18.6938	17.2272	18.2657	20.3838	15.4658	19.0669	17.2914	17.2848	17.129	16.731	16.6557	15.4024
Donor_12	Stage1_240_min	19.1037	16.0751	19.1827	21.1037	16.715	22.1568	19.3914	15.7535	17.2801	19.1884	17.8277	18.235	17.5943	18.4379	18.2015	19.129	17.0252	18.8481	15.7979	17.4244	18.549	17.2835	18.3403	17.912	16.3674	17.7072	18.7524	18.4589	18.8181	21.3782	15.8779	19.9748	18.6533	22.0246	18.2165	19.4165	18.6008	17.7308	18.624	21.1677	16.6231	19.0355	17.5166	17.3164	16.0791	17.5951	16.5825	15.8866
Donor_12	Stage1_480_min	17.5473	14.537	18.24	19.728	14.7444	19.7714	16.2732	15.6394	16.3002	17.3427	16.1858	17.4454	18.7899	17.416	16.6235	22.2703	17.0895	17.8051	15.3588	16.3505	20.0329	16.3322	17.7465	16.4895	15.0836	15.4567	17.211	17.0439	20.0038	20.4207	16.0268	20.2734	18.8336	22.5939	16.999	19.1232	18.5248	15.9869	19.2859	21.4387	16.6445	19.3216	17.5693	18.8984	18.6762	15.8098	16.703	14.7668
Donor_12	Stage2_0_min_Placebo	18.8536	14.6048	20.9261	21.5946	17.3678	21.4298	15.2981	15.3426	18.1294	19.3357	17.8839	17.0379	19.3898	17.5323	18.6768	22.8276	18.352	20.0542	15.9276	18.6443	20.4969	16.8334	18.0616	16.8313	16.383	16.4136	17.1122	16.8316	20.341	19.7285	16.188	18.4444	17.6886	21.5426	17.8162	18.9064	18.3042	17.8528	19.6033	20.5118	16.1006	22.2453	17.6897	19.5084	18.9718	15.4653	17.4677	14.9288
Donor_12	Stage2_60_min_Placebo	18.1593	14.9036	19.9162	21.4548	16.3531	20.3023	14.6929	15.1552	17.2194	19.2309	17.1835	16.9677	18.5733	17.5427	17.6849	20.2097	17.5356	19.0861	15.7545	17.5367	18.9395	16.5777	18.0137	16.889	15.8652	16.3034	17.0436	17.115	19.4999	19.7663	15.8787	18.1612	17.5648	21.2893	17.2386	18.4582	18.2176	17.3657	18.5492	20.3772	15.878	22.0958	17.5577	17.4962	16.8222	15.6042	17.3008	15.9777
Donor_12	Stage2_120_min_Placebo	19.1063	15.8432	20.9209	21.417	17.4406	21.6544	15.9745	14.8964	18.2725	19.4526	18.4517	17.9548	19.6799	17.8937	18.7544	22.7802	18.9082	20.0562	15.8651	18.3876	20.4522	16.5593	17.8233	16.9596	16.8073	16.5715	17.5334	17.4974	20.0837	20.7952	15.6425	18.3058	17.5901	21.6353	17.6035	18.8332	18.1208	18.7154	19.4943	20.6662	16.1708	21.9813	17.626	19.2826	18.9895	16.2877	17.363	16.3995
Donor_12	Stage2_240_min_Placebo	19.7441	16.144	20.9188	21.2356	17.5023	21.9351	17.1572	15.2439	18.5941	19.5333	19.1824	18.0139	19.0117	18.2711	18.973	22.1901	19.018	20.2388	16.2613	18.581	20.1398	16.7861	18.4194	17.5909	17.2663	17.5269	18.566	18.4667	19.6381	21.0792	15.7766	17.8588	17.4672	21.7424	18.1417	19.1037	17.981	19.054	19.2804	21.0829	15.958	21.3145	17.4736	19.5223	18.1631	16.9946	17.3314	16.4102
Donor_12	Stage2_480_min_Placebo	18.5136	15.4703	20.0043	20.3265	16.2645	20.6185	15.6414	15.1582	17.6294	17.7254	17.0158	17.3568	18.4088	17.5735	17.8778	22.2308	18.1684	19.2878	15.6013	17.4962	19.7959	16.3421	18.3758	16.6605	16.0674	16.1529	17.1367	17.2097	20.0323	20.3289	15.7744	18.3147	17.6759	22.6838	16.6712	18.4482	18.0103	17.6517	19.305	21.4744	15.9553	21.4311	17.714	19.1811	17.9883	15.3532	17.2191	15.6943
Donor_13	Stage1_0_min	19.1081	16.1074	20.8737	21.7527	16.6325	20.697	19.9069	16.1255	20.0588	18.8821	18.0868	17.1496	17.46	17.3747	19.7446	18.6461	18.2174	19.8036	16.5612	18.2229	18.0249	15.698	19.3206	16.0846	18.0289	17.1343	17.2572	18.0383	19.1612	19.3594	14.2748	21.2321	21.1616	20.9336	18.9923	20.8127	19.2217	17.8503	19.0369	20.5235	16.3969	18.4293	17.8153	18.2015	17.3199	17.2423	17.5962	17.7456
Donor_13	Stage1_60_min	18.9004	16.1551	20.6242	21.6838	15.9711	20.4324	19.6001	16.3625	19.7012	19.1318	18.1637	17.8982	17.4803	17.6992	19.0453	17.3488	17.6451	19.1083	16.7892	17.7901	17.8255	16.2553	19.3985	16.6569	17.5731	17.1217	17.4191	18.3235	19.2439	20.2464	15.524	21.9156	21.7716	21.7546	19.0878	20.7848	19.2723	17.422	19.1258	20.96	16.3499	18.6823	17.9981	17.2901	16.9459	17.5102	17.8251	17.6497
Donor_13	Stage1_120_min	18.7658	15.546	20.3073	21.4613	15.6569	20.3365	19.4063	16.3921	19.3844	18.6779	17.5455	18.3245	14.5598	17.7406	18.6839	17.9674	17.5395	18.7979	16.4648	17.7829	18.0256	16.2362	19.2569	16.5149	17.3628	16.9807	17.4002	18.2614	19.1945	20.591	17.2292	21.8742	21.8781	21.6893	18.9943	20.5768	19.3954	17.2777	19.339	21.006	16.5317	18.5779	18.0564	17.4176	16.9644	18.2329	17.8447	17.3989
Donor_13	Stage1_240_min	19.3632	16.4457	19.7065	21.6723	16.4247	20.7336	18.4543	16.6161	18.8357	19.104	18.7395	18.6309	18.0296	18.1175	18.8824	21.1343	17.5764	18.8471	17.1536	16.4393	18.6214	16.8602	19.6766	17.3792	18.0177	18.3317	18.827	19.6852	19.3077	21.2122	16.2142	21.7691	21.6593	21.6179	18.9249	20.323	19.2738	17.6046	19.717	21.2681	16.8224	18.663	18.1462	18.7469	18.2334	19.8556	17.7014	17.5263
Donor_13	Stage1_480_min	18.6407	15.8322	19.3388	20.2586	16.2118	20.6117	16.3261	15.9022	18.4257	17.9337	16.7875	17.2389	17.3801	17.2616	18.9065	18.5613	17.3967	18.6858	16.3942	17.7598	18.0294	15.8745	18.9296	15.9639	17.6051	16.5517	17.3609	18.4287	19.384	19.9262	15.0619	21.9071	21.7906	22.5752	17.6922	20.0827	19.2618	17.7948	19.798	21.6051	16.5988	19.1955	18.4921	17.7509	16.6188	16.1696	17.6963	16.9722
Donor_13	Stage2_0_min_Verum	17.5225	15.2435	17.8634	19.9954	14.3952	18.5812	15.9702	16.1776	17.5208	17.4555	16.4779	18.0194	15.8517	17.4723	17.596	18.1006	16.8647	17.3294	16.6218	18.2643	17.7975	16.8516	19.5219	16.4609	16.2041	17.5418	16.9176	18.2567	19.3883	19.7367	15.1224	19.5668	18.9893	21.5468	17.049	18.8375	19.1386	15.7083	19.5976	20.6107	18.3438	18.4555	18.0469	16.4892	16.0727	17.5662	17.8771	15.5672
Donor_13	Stage2_60_min_Verum	17.5206	15.3322	17.6496	19.7741	14.345	18.4151	15.6473	16.0184	17.4162	17.4056	16.0792	17.5945	16.8711	17.5175	17.3413	18.7161	16.5751	17.0541	16.3225	17.7275	18.1258	16.1236	19.3078	16.1324	16.159	17.1947	16.848	18.0901	19.0702	19.4983	14.1602	19.5533	18.7084	21.0164	17.112	18.4832	18.9492	15.5955	19.4406	20.4006	18.1331	18.4464	17.9848	17.1518	16.9337	16.7692	17.6895	15.4535
Donor_13	Stage2_120_min_Verum	17.5897	14.9205	17.507	20.8703	15.8745	18.2346	15.9577	16.1694	17.6808	17.9901	17.074	18.7707	14.7045	17.6834	17.5448	18.0538	16.6081	17.0836	16.5584	17.6276	17.7743	15.4975	19.0041	16.3929	16.4532	17.5793	17.502	18.7094	18.9061	20.4064	16.5336	19.5937	18.7878	21.2058	18.1942	19.0158	18.9371	14.8241	19.6038	20.4982	18.0933	18.2984	18.0302	16.1658	16.3039	18.5001	17.7553	16.1148
Donor_13	Stage2_240_min_Verum	18.1115	16.0202	18.6023	20.9039	16.7319	19.6096	15.7159	16.3111	18.4667	18.4888	18.0908	18.2024	17.55	17.4496	18.9746	18.759	17.7204	18.1341	16.6113	17.6536	18.5739	16.0067	19.4093	16.6109	17.6156	18.257	17.7574	19.0138	18.7528	20.4266	14.8328	19.1347	18.4352	21.1933	17.9879	19.1932	18.7277	16.9831	19.3541	20.3441	17.6594	18.1295	17.7992	17.7924	17.494	18.1179	17.5186	17.0732
Donor_13	Stage2_480_min_Verum	17.638	15.7438	18.4267	19.3635	15.8358	19.4792	16.0291	16.0006	18.0956	17.2274	14.9874	17.4086	16.5311	17.2196	18.2746	17.4949	17.1186	17.7024	16.4738	17.7288	17.8054	15.6774	19.2542	16.1136	16.9244	17	16.7838	18.1887	19.4782	19.8882	15.8603	19.6849	18.8987	21.6227	17.2301	18.8085	18.8644	16.3602	19.6499	20.8262	17.852	18.4809	18.1765	16.7337	16.1284	16.7639	17.716	16.2088
Donor_14	Stage1_0_min	19.1366	16.9203	19.9469	22.325	17.2605	20.548	17.5033	17.0342	19.2849	19.8348	19.1042	19.0114	18.1089	18.2755	19.1317	18.8008	18.6772	19.341	17.0692	18.4943	19.0616	16.7582	19.8213	16.9676	18.0193	18.2277	17.9604	19.38	18.7912	21.5002	16.4419	20.5243	19.2357	21.5658	18.8276	19.8278	18.0361	17.3939	19.1505	20.7415	19.1841	18.4141	17.1464	17.968	16.8001	19.8994	17.722	18.3536
Donor_14	Stage1_60_min	18.6196	16.3997	20.1111	21.749	16.8921	20.1812	18.6696	16.677	19.3628	19.2097	18.2081	18.5796	17.8642	18.0067	18.994	18.7216	18.3559	19.1395	16.5811	17.879	18.6783	16.4696	19.3915	16.6679	17.3974	17.5577	17.4293	18.6761	18.6993	21.1369	15.6847	20.349	19.0369	21.2869	18.2081	19.3457	17.6778	17.0888	19.0377	20.4893	18.8768	17.9005	16.9987	17.541	16.2468	19.1203	17.3967	17.9261
Donor_14	Stage1_120_min	18.8403	16.7546	20.1609	21.7596	17.3947	20.8488	18.4925	16.4178	19.4423	19.8768	18.4968	18.3712	18.1169	17.9175	19.2435	18.7994	18.5092	19.3897	16.7261	18.11	18.693	16.3087	19.3934	16.6068	17.8052	17.6842	17.5661	18.6274	18.7071	21.1346	16.1623	20.224	18.7614	21.219	18.3701	19.3589	17.5256	17.4229	19.0503	20.6491	18.6832	18.1759	16.8711	17.9383	16.7767	19.5643	17.3414	18.2704
Donor_14	Stage1_240_min	18.9472	16.9291	20.2444	20.7479	17.3903	20.8558	16.7964	16.4156	18.9719	18.6273	18.4122	18.3135	18.5224	17.7293	19.3374	21.709	18.5831	19.292	16.7862	18.1206	19.0391	16.1503	19.3698	16.6526	18.2246	17.8603	17.8126	18.9704	19.0419	21.1886	15.72	20.2855	18.9718	21.5373	17.2605	19.0484	17.4423	17.5233	19.4306	20.8325	18.5966	18.1692	16.9897	19.1884	18.0331	18.8332	17.365	18.3138
Donor_14	Stage1_480_min	18.0201	15.7451	19.7558	19.9326	16.8917	20.9191	18.2188	15.7437	18.5948	17.1954	15.8181	16.9728	17.9213	17.3743	18.7054	21.7021	17.9796	18.7912	16.3059	17.8302	18.9198	15.5466	19.2477	15.9377	17.2484	16.353	16.5427	17.4461	19.4862	19.7556	15.7168	20.3666	18.7657	21.3878	17.146	19.1889	17.5515	17.062	19.591	20.7288	18.8362	17.9846	16.9314	19.1431	17.9181	16.0374	17.4188	16.4267
Donor_14	Stage2_0_min_Placebo	18.3375	15.8224	19.1996	21.4957	16.0024	19.8443	15.8826	16.3196	18.281	19.0579	17.3659	18.099	18.2087	17.6168	18.3901	21.7154	17.8025	18.6129	16.6098	17.4536	18.9185	16.155	19.0455	16.268	17.1503	16.587	17.128	18.5684	19.3545	20.8614	16.2644	19.427	18.4543	21.1629	18.0595	19.126	17.9979	17.127	19.346	20.4668	19.8364	18.1239	17.6345	19.0796	18.0779	18.7356	17.8391	17.0828
Donor_14	Stage2_60_min_Placebo	18.5299	16.3889	19.6135	20.9775	14.5401	20.3591	16.4072	16.3629	18.5669	18.3795	16.9138	17.9203	18.2411	17.7267	19.205	21.8565	17.6818	18.7788	16.8344	17.3832	19.0407	15.9488	19.0447	16.318	17.4981	16.6048	16.8744	18.3201	19.5545	20.5399	15.7614	19.5474	18.0884	21.1052	17.6031	18.968	17.9321	17.531	19.3809	20.4624	19.803	18.1169	17.7335	19.2621	17.9453	17.7199	17.8431	17.283
Donor_14	Stage2_120_min_Placebo	18.9323	16.6898	20.0897	21.39	16.7192	20.8421	15.954	16.382	18.8599	18.8717	17.7958	18.2375	18.4707	17.7812	19.519	21.733	17.9452	19.2493	16.8601	17.6863	18.9701	15.7694	19.1832	16.3726	17.92	16.6277	17.3156	18.3607	19.3499	21.0283	15.8873	19.4008	18.092	20.8567	17.8377	18.854	17.8538	18.0459	19.2681	20.4702	19.6531	17.9325	17.6407	19.2094	17.9791	18.681	17.8314	17.6758
Donor_14	Stage2_240_min_Placebo	19.029	17.2933	20.4233	21.3943	17.1035	21.1222	15.5341	16.4773	19.2582	18.9536	18.1239	18.0965	18.7367	17.8848	19.826	21.6768	18.3285	19.6062	17.1479	17.9657	19.0594	15.9431	19.5665	16.6224	18.4644	17.582	17.9607	19.0157	18.9466	21.2068	14.9814	19.3538	18.2648	21.3427	17.7562	19.031	17.8565	18.3412	19.4568	20.7839	19.5314	18.3521	17.8651	19.4257	18.0281	19.2111	17.8857	17.8025
Donor_14	Stage2_480_min_Placebo	18.586	16.9399	20.0461	20.044	16.5879	20.9699	16.0223	15.8483	19.0557	17.7317	16.4201	16.97	18.3878	17.572	19.5232	21.9201	18.0772	19.4386	16.726	15.489	19.0423	15.5499	19.0076	15.9953	17.9961	16.1333	16.5153	17.7516	19.4206	20.022	15.9774	19.494	18.3034	21.6335	18.7471	19.147	17.8434	18.0879	19.5008	20.7539	19.7277	18.0828	17.7786	19.1959	18.0934	16.7881	17.835	17.0732
Donor_15	Stage1_0_min	17.0761	15.0603	17.2461	20.1194	13.8347	18.1632	14.3838	15.4092	16.2888	17.4231	16.6638	18.3036	17.5123	17.2176	16.9812	21.4188	14.146	17.0627	15.537	16.0037	18.4963	15.9933	18.4836	16.004	15.734	16.4436	16.8371	17.8203	19.2137	20.4225	15.0599	20.3678	19.3418	21.285	17.4344	19.0898	17.6541	14.9342	18.787	20.3641	14.792	18.7762	17.3932	18.8658	17.6879	18.4119	17.5236	14.9582
Donor_15	Stage1_60_min	17.3027	14.9519	17.1739	20.1527	15.9605	18.7369	15.5458	15.4145	16.5873	17.5291	16.7225	18.1737	16.0261	17.2351	17.1113	18.623	15.5664	17.3215	15.6598	16.1806	17.1291	15.8511	18.4573	16.1215	15.9164	16.253	17.0009	18.0269	18.5562	20.789	16.0152	20.2149	19.2079	21.2201	17.5199	18.9624	17.4001	14.7091	18.1938	20.0551	13.7523	18.5544	17.2416	16.9323	15.76	18.5427	17.3937	15.5972
Donor_15	Stage1_120_min	17.495	15.7199	17.6019	20.8406	15.5069	20.139	17.5213	15.8403	17.1156	18.3487	18.057	18.2509	17.8251	17.5015	17.7499	21.6369	14.0669	17.6684	16.1388	16.5749	18.4319	15.7078	18.8693	16.4754	16.7594	16.9646	17.5815	18.543	18.8865	20.9476	15.4856	19.9442	19.0017	21.0141	18.288	19.1663	17.365	16.5654	18.7627	20.2268	14.5543	18.2393	17.3027	18.762	18.0815	19.9019	17.2955	16.2993
Donor_15	Stage1_240_min	17.8531	15.6473	18.0457	20.6071	15.6615	20.7407	18.0546	16.1605	17.4742	18.1361	17.9504	18.383	17.7703	17.9686	18.3397	21.7624	13.5628	17.9371	16.5427	16.4344	18.4405	16.5276	19.3533	17.0297	17.3158	17.6249	18.2019	19.2976	18.8197	21.1364	15.6243	19.8797	18.9597	21.9714	17.803	19.1998	17.0811	17.0145	19.1849	20.9485	14.8424	18.543	17.335	18.9075	18.1059	19.7681	17.0683	16.526
Donor_15	Stage1_480_min	16.6428	14.5297	16.8274	20.7875	15.2911	20.7448	17.2352	15.0027	16.229	19.459	15.5919	17.4352	17.6913	16.9746	17.4735	21.7299	15.0842	16.9325	15.0361	15.6669	18.3991	15.5408	18.275	15.7992	16.1259	16.1635	16.9784	18.1064	19.6682	20.5286	14.6017	20.299	18.9959	22.7601	17.1379	18.9884	17.0064	14.2663	19.1233	21.3081	17.2895	18.755	17.5277	18.6887	17.9923	17.4246	17.0441	15.2644
Donor_15	Stage2_0_min_Placebo	17.3089	15.3039	19.1873	20.3093	14.0811	19.1049	17.2297	15.4143	18.0375	17.7792	17.2013	18.1314	17.793	17.0491	17.6405	21.7889	14.9248	18.0264	15.9427	16.7277	18.6447	15.7538	18.7212	15.7795	16.9459	16.1241	16.6149	17.8395	19.4545	20.5691	13.8067	21.1783	20.369	21.5019	17.7792	19.9241	17.3572	16.652	18.8082	20.0858	17.7614	18.5775	17.5322	18.7848	18.1088	17.2906	17.5636	16.7022
Donor_15	Stage2_60_min_Placebo	17.5537	14.9634	18.9643	20.7195	15.0601	18.7385	17.1071	15.8076	17.9628	17.8049	17.747	18.2046	17.8343	17.3572	17.3185	22.0489	13.9476	17.9075	16.1897	16.3585	18.706	15.9258	18.8711	16.412	16.8947	16.5327	16.7801	18.3055	19.4809	20.9655	15.2081	20.7451	20.0354	21.2781	18.4097	19.9635	17.2341	16.2385	18.6362	19.736	17.2755	18.3149	17.3533	18.9266	18.216	18.5677	17.296	16.8563
Donor_15	Stage2_120_min_Placebo	17.4098	15.5367	18.9934	20.6227	13.809	19.4403	17.4756	15.7745	18.0361	17.9524	17.4921	18.1194	16.6321	17.247	17.5658	18.4291	16.4769	18.0248	15.8669	16.571	17.1728	15.6268	18.6893	15.9917	17.1344	16.4134	16.9674	18.2383	18.6632	20.9635	13.7636	20.7437	19.9535	21.2805	18.2316	19.7546	17.1612	16.5959	18.0401	19.584	16.9967	18.3667	17.2966	16.7803	15.7263	18.7657	17.1805	17.2299
Donor_15	Stage2_240_min_Placebo	17.5927	16.9431	18.8357	20.7977	15.8912	20.0182	16.4497	15.8123	18.474	20.063	17.4783	18.0539	16.944	17.3918	18.8172	18.6339	17.068	18.3851	16.1159	16.7459	17.4477	15.5347	19.0119	16.2858	17.9401	16.9297	17.3076	18.6198	19.1194	20.9415	15.5046	20.7399	19.6261	21.5272	18.4558	19.8484	16.9026	17.1483	18.337	20.0668	16.7866	18.3929	17.564	16.9841	15.8164	18.7257	17.1768	17.7566
Donor_15	Stage2_480_min_Placebo	16.6365	15.4411	19.21	20.9284	16.0728	21.0994	18.0698	15.1598	17.9709	17.6454	15.7021	17.2155	17.8987	16.8211	18.3978	22.1981	17.0023	18.0606	15.6816	15.8874	18.6646	15.1678	18.5089	15.5569	16.9917	15.7893	16.2444	17.1179	19.7342	20.0904	15.1391	21.0178	19.7831	22.0471	17.5883	19.6276	17.0757	17.1915	19.0679	20.4133	17.1813	18.6638	17.8264	19.0717	18.2101	16.1882	17.3769	16.7007
Donor_16	Stage1_0_min	18.8508	17.9642	22.004	19.5333	17.27	22.5572	18.5687	15.5047	19.8895	18.7728	17.6813	17.0089	19.0147	18.0874	20.0733	17.9121	18.377	21.0678	16.4519	19.1772	18.648	16.3677	18.9896	16.7523	18.714	16.4537	17.4866	17.241	19.4019	20.3429	15.261	22.0487	21.7089	21.8337	17.5307	19.9149	18.0224	18.3519	19.5646	22.1925	14.8045	19.8509	18.9653	17.4444	15.7815	16.4034	17.8689	19.0277
Donor_16	Stage1_60_min	18.9435	17.94	21.6495	20.4144	16.9615	22.2627	18.089	15.7773	19.635	18.9284	18.7215	17.6783	19.1744	18.4757	19.9101	18.1542	18.1264	20.674	16.4609	18.7718	18.6	16.6042	19.2967	17.5704	18.6614	17.1037	18.2918	18.0193	19.6345	21.1153	16.0553	21.9487	21.6565	21.7775	18.416	20.1017	17.9656	18.3506	19.4488	22.0861	15.2412	19.7762	19.0621	17.3814	15.9237	17.9522	17.8892	18.6904
Donor_16	Stage1_120_min	19.2251	17.5425	21.3311	21.1726	16.3368	21.8473	17.8707	16.3842	19.4046	19.1768	19.1113	17.7383	18.833	18.9096	19.5071	18.508	17.8029	20.3833	16.742	18.9598	18.4008	17.2614	19.7808	18.1499	18.6119	17.9292	19.2498	18.9176	18.8845	21.5826	16.2334	21.7632	21.4988	21.636	18.9903	20.1034	17.854	17.995	19.4351	22.1908	16.0641	19.5026	18.891	17.3463	16.026	19.569	17.7389	18.66
Donor_16	Stage1_240_min	19.2523	17.4444	20.832	20.8104	16.6472	21.9888	16.2427	16.4054	19.2044	20.9885	18.8003	17.813	19.0637	18.9807	19.7086	22.0527	17.6832	20.3245	16.7876	18.8731	19.1287	17.243	19.7654	18.1109	18.4151	18.0219	19.4878	19.225	20.149	21.6383	16.044	21.6403	21.3894	22.1175	18.7039	20.1386	17.7001	18.1925	19.8373	22.4947	16.6477	19.2964	18.8532	19.1176	18.156	19.4799	17.6173	18.4579
Donor_16	Stage1_480_min	18.7074	16.1138	20.21	21.3492	16.8882	22.6616	18.6876	15.7902	18.1845	18.043	19.9217	17.7473	18.8632	18.2419	19.2375	21.3863	16.2003	19.2753	16.2102	18.085	19.3742	16.3526	19.3895	17.1222	17.6715	16.9311	18.3678	18.1435	20.0949	21.2077	16.5243	22.0107	21.5563	23.2231	19.536	20.4799	17.6845	17.6649	19.8696	22.9281	18.721	19.6336	18.9451	19.4687	17.8709	18.0003	17.4801	16.9764
Donor_16	Stage2_0_min_Placebo	18.3668	15.1411	18.6928	20.9758	15.3939	18.1822	16.8425	16.1608	15.5706	18.3503	17.3259	18.0659	16.2279	18.5188	15.5507	18.2563	15.8827	17.9337	16.1627	17.7377	17.9915	17.1201	19.4314	17.5832	15.6712	17.0071	18.5578	18.4824	19.3115	21.4118	16.0934	21.6807	21.2612	21.3401	18.7764	20.2068	18.1056	14.3644	19.3587	21.8244	17.1737	19.3455	18.5374	16.8444	16.7733	18.574	17.9303	15.3429
Donor_16	Stage2_60_min_Placebo	18.3854	16.8049	18.5678	20.3513	15.2531	18.1554	16.405	16.1368	15.6947	17.6177	16.9873	18.0967	16.3881	18.4597	15.7524	17.9793	16.2453	17.8556	16.1842	17.4353	17.7735	17.0128	19.3177	17.6112	15.8193	16.8148	18.5178	18.3545	19.4339	21.5723	16.0005	21.822	21.3206	21.6782	18.1259	20.0634	17.85	14.5349	19.5208	22.0246	17.0116	19.5359	18.6287	16.706	16.4494	18.5055	17.8806	15.5392
Donor_16	Stage2_120_min_Placebo	18.8168	15.4818	17.7868	21.595	15.6954	18.7157	16.3631	16.4058	15.2603	18.9971	17.603	17.813	16.3234	19.0753	15.9339	18.3075	16.5583	17.9081	16.7107	17.9105	17.7255	17.4994	19.8333	18.3188	16.5483	17.9131	19.4776	19.1662	18.7343	21.5299	15.4739	21.2702	20.7534	21.3196	19.3884	20.3012	17.6861	15.8239	19.2549	22.079	16.8988	19.2977	18.4305	17.0664	16.6431	19.6927	17.539	15.8343
Donor_16	Stage2_240_min_Placebo	18.6936	15.6293	18.3174	20.6975	15.1845	20.2038	17.3246	16.2673	15.9481	17.8583	18.2768	17.5397	16.3663	18.9721	16.9617	18.5642	16.4853	18.2217	16.486	17.7707	17.3651	17.5288	19.7497	18.126	16.964	17.7376	19.505	19.1179	18.7729	21.4412	15.8294	21.2592	20.5776	21.9418	18.3496	19.8875	17.5814	16.22	19.4073	22.6028	16.5648	19.0185	18.4953	16.9976	16.4056	19.1933	17.4238	16.0931
Donor_16	Stage2_480_min_Placebo	17.7802	14.7885	18.7657	19.1823	14.6171	20.1786	16.9962	15.6189	14.4232	16.881	14.9106	17.4245	15.7345	17.889	16.5853	16.9056	15.6084	17.552	15.5391	17.1931	17.4743	16.4155	18.9117	16.7993	16.3207	16.2391	18.0042	17.7063	19.3974	21.15	15.6673	21.8391	21.1175	23.4751	17.0086	19.6195	17.4748	14.3134	19.549	22.9391	16.7969	19.4871	18.5225	15.5516	15.4074	16.0646	17.3921	15.4982
Donor_17	Stage1_0_min	18.1228	15.9133	19.0771	21.1912	15.7236	20.1185	16.6661	15.6023	17.559	18.7864	16.9346	17.9148	17.968	17.6642	18.1397	21.5771	17.3638	18.3992	15.7192	16.2467	18.7379	16.3731	18.127	16.946	16.8655	16.7214	17.5835	17.3167	19.5134	20.4125	15.2003	20.0173	18.8287	20.9296	18.1108	19.2451	17.8912	17.2206	18.9553	20.4317	15.6483	18.095	17.1597	18.7833	17.9383	18.8835	16.9463	16.6604
Donor_17	Stage1_60_min	18.0581	16.2128	19.5017	20.3577	15.8338	20.3532	17.3683	15.4417	17.7643	18.7081	16.7297	17.5904	17.9541	17.5208	18.275	21.5166	17.2676	18.6532	15.6596	15.9416	18.6384	16.0537	18.1714	16.8015	16.8496	16.3968	17.4878	17.141	19.6709	20.3788	16.6478	20.2584	19.1741	21.4316	17.5133	19.1508	17.8531	17.3407	19.0234	20.7394	16.0313	18.1946	17.0578	18.6689	17.817	18.0311	17.0081	16.8105
Donor_17	Stage1_120_min	18.0853	16.354	19.6669	21.0003	16.5849	22.1809	19.4841	15.6663	17.9128	18.7403	17.2112	17.7941	16.6883	17.7893	18.6679	18.6073	17.0095	18.804	15.8335	14.676	17.4358	16.256	18.4021	17.1779	17.2114	16.9363	17.813	17.6578	19.145	20.5881	16.2182	20.1661	18.9048	21.2652	18.1597	19.2568	17.761	17.5529	18.7823	20.9206	15.934	18.1324	17.1184	17.3049	15.9066	19.2922	17.0363	16.6922
Donor_17	Stage1_240_min	18.8865	17.1921	19.9574	21.0219	17.5998	22.5674	18.9648	16.22	18.5756	20.6554	16.3973	17.8015	17.3	18.4415	19.9834	18.0812	17.3127	19.4565	16.5427	16.2283	17.5208	16.8535	18.9932	17.8022	18.1085	17.9057	18.932	18.9193	19.6759	20.9431	16.433	19.9844	18.8215	21.6611	17.9067	19.4425	17.6391	18.5477	19.0625	21.4259	17.2304	18.0113	17.0453	17.1522	15.4695	19.3007	16.8655	17.3834
Donor_17	Stage1_480_min	17.3661	15.5614	18.8654	20.0406	18.11	23.4552	18.991	14.445	14.4888	17.2019	15.3426	17.4008	18.0196	17.2266	20.1082	22.168	17.0024	18.6469	15.3194	16.2139	18.6258	15.8912	18.0689	15.8407	17.1097	15.6229	17.1682	17.0736	20.0537	19.6597	15.282	20.2632	19.1911	22.2613	16.9355	19.0847	17.6265	18.7271	19.4599	21.6544	19.1001	18.4192	17.4283	18.935	17.8489	15.7338	16.9695	15.8574
Donor_17	Stage2_0_min_Verum	17.6859	14.9557	18.461	20.5137	14.664	19.0931	15.6481	15.5536	16.9889	17.7417	15.5252	17.0407	16.6602	17.2698	17.2992	17.1447	16.6443	17.693	15.7573	16.6061	17.3229	15.9362	18.2856	16.4856	16.2738	16.5273	17.2314	17.7068	19.645	19.5956	15.9013	20.1122	19.1591	21.846	17.466	18.9258	17.8317	15.2746	19.4387	21.0844	15.9174	18.4983	17.3787	15.3584	14.6376	17.1329	17.4052	15.3877
Donor_17	Stage2_60_min_Verum	17.7509	15.5038	18.0815	20.6723	15.8411	19.211	15.807	15.6078	17.1285	18.0151	17.6275	17.5326	16.6734	17.5057	17.4081	18.6492	16.5916	17.7637	15.7081	17.5343	17.8191	16.9738	18.3295	16.7337	16.5904	17.9046	17.602	18.1498	19.6687	20.3192	15.8734	20.0945	19.2109	21.9786	17.6853	19.1153	17.5503	15.304	20.3821	20.9757	15.9408	18.396	17.3426	17.2406	15.914	17.7515	17.179	16.1902
Donor_17	Stage2_120_min_Verum	17.9546	15.8388	17.5751	20.9415	15.034	20.1095	17.3028	15.9952	16.8437	18.1192	16.7033	17.9389	16.3691	17.861	17.2298	18.397	16.5913	17.5847	16.1971	17.4539	17.971	16.8767	18.8922	17.3383	16.8394	18.3577	18.5517	19.0999	19.2765	20.6126	15.8227	19.894	19.0131	21.6661	17.7136	19.0534	17.6443	15.5651	20.5564	21.341	16.1831	18.3921	17.4158	16.9614	15.7354	18.9096	17.2815	16.0616
Donor_17	Stage2_240_min_Verum	18.4824	16.2869	18.5495	21.0111	16.1989	20.8839	17.9481	16.3531	17.8973	19.091	17.4724	17.944	16.8631	18.3716	18.1208	18.1961	16.8897	18.3488	16.7681	17.6861	17.6565	17.1848	19.3155	17.927	17.6439	18.8686	19.2419	19.8515	18.6947	20.8477	15.8409	19.5529	18.7607	21.6305	17.7099	19.2952	17.3419	17.1797	20.1751	21.4447	16.2676	18.2758	17.4212	16.7995	15.5427	18.5849	16.9591	16.8906
Donor_17	Stage2_480_min_Verum	17.2451	15.1684	18.0018	19.3899	15.9046	21.0116	17.2446	15.3093	14.4568	16.466	15.2702	17.1319	15.4725	17.2668	17.7456	16.9083	16.312	17.1986	15.6886	16.9093	17.6127	15.9473	18.3533	16.2388	16.3822	16.7051	17.2614	17.946	19.5625	20.0933	15.5099	19.8453	18.872	22.5639	16.6118	18.6092	17.2666	16.264	19.9315	21.5481	17.1568	18.2032	17.3359	15.0154	13.8591	16.5603	17.0009	15.753
Donor_18	Stage1_0_min	17.6763	15.3174	18.7966	20.6734	15.0697	20.1654	14.1896	15.1756	14.1396	17.9949	14.5275	17.0611	14.2865	17.5273	17.1119	17.0162	16.5781	18.3181	15.1343	16.8488	16.7037	16.0997	17.8115	16.5999	15.6876	15.8326	17.0781	15.8627	19.3061	20.2761	15.2915	22.3424	22.3511	21.7288	18.1634	20.5448	18.1729	17.518	19.7402	20.7963	14.9338	19.0873	18.1885	14.0508	15.1287	16.7181	17.7104	16.0097
Donor_18	Stage1_60_min	17.73	15.4712	18.8297	20.5499	15.6491	20.4032	14.4996	14.3911	15.8053	17.5908	14.2398	16.9486	16.7062	17.4233	17.4497	17.9142	16.4823	18.2559	15.1137	17.0189	17.2172	16.1013	17.7724	16.4456	15.6386	15.8753	17.2549	15.7952	19.2437	20.2367	14.9182	22.2826	22.2261	21.6958	18.1147	20.427	18.0699	17.5899	19.6665	20.718	14.9023	18.938	18.146	16.8135	15.8316	16.403	17.5968	16.1427
Donor_18	Stage1_120_min	17.9555	15.2979	19.1037	21.4406	15.853	20.9282	17.3306	16.7012	16.695	18.6217	16.761	17.5344	16.578	17.7795	17.4623	17.0433	16.5334	18.4141	15.4392	17.0561	16.6169	16.0712	17.8663	16.7208	15.8998	16.1188	17.527	16.2958	19.1643	21.0183	16.0075	22.0756	22.0273	21.3219	18.6138	20.2603	17.9622	17.584	19.6317	20.6397	16.1327	18.7401	18.0972	15.4549	14.5791	17.9521	17.4966	16.249
Donor_18	Stage1_240_min	18.4611	15.7019	19.356	21.3777	16.5999	21.5613	16.8629	15.0679	17.1333	18.3697	17.4371	17.3795	16.1525	18.3399	18.3509	17.2349	16.6844	18.8012	15.8139	17.6992	16.8273	16.7772	18.436	17.2074	16.5781	17.0783	18.6428	17.5291	18.2921	21.0655	15.6667	21.8645	21.7092	21.4653	18.205	19.8689	17.8168	18.2064	19.6025	21.0527	15.439	18.5782	17.9812	16.256	15.8047	17.7876	17.2133	16.5174
Donor_18	Stage1_480_min	17.6917	14.6389	17.849	20.9218	16.4413	19.1437	15.446	14.9183	15.9766	17.8687	16.305	17.0262	14.6248	17.7193	16.3033	17.7165	16.0457	17.6824	15.2657	16.81	16.7156	15.8156	18.1691	16.4148	15.9234	15.9912	17.5679	16.7858	19.1559	20.6657	14.3464	22.2489	21.9379	23.0096	17.6023	19.8224	17.8557	16.4512	19.8795	21.9759	14.4009	19.0309	18.3133	15.2595	15.1335	16.3855	17.3137	15.265
Donor_18	Stage2_0_min_Placebo	19.4755	14.9384	19.4972	20.8832	15.7314	20.4876	14.7962	14.9527	16.5066	18.0584	17.5336	17.0868	17.4807	17.777	17.1405	19.2322	17.0826	18.766	15.5344	17.765	17.6472	16.1219	17.7494	16.5236	15.7379	16.0832	16.9645	16.4481	19.2008	20.2947	15.9204	20.7571	20.0941	21.7376	17.8086	19.8018	17.7505	18.2954	19.7634	20.9746	16.7399	18.8146	18.2166	18.4275	16.4769	16.7232	17.7737	15.2113
Donor_18	Stage2_60_min_Placebo	19.311	14.9073	19.2303	20.7295	15.5161	20.7122	15.7006	16.1593	16.2613	17.8527	17.5368	17.1265	16.958	17.6921	16.9882	17.2138	16.5028	18.5314	15.4259	16.6045	16.8669	16.0618	17.6965	16.6052	15.5899	15.8741	17.1904	16.389	19.1631	20.4073	15.4134	20.6755	20.0053	21.4543	17.5543	19.6188	17.6696	17.898	19.7073	21.0243	16.9993	18.6804	18.1596	17.1591	14.8838	17.1303	17.6333	15.2817
Donor_18	Stage2_120_min_Placebo	19.185	13.9337	18.7851	21.2018	15.6293	21.5859	14.3352	15.1771	16.311	20.6347	17.1307	17.3002	17.0153	17.6773	16.9636	17.8704	16.4512	18.4556	15.529	17.8623	17.0645	16.0988	17.734	16.5109	15.4492	16.1356	17.5614	16.3844	19.5393	20.5711	15.5632	20.5662	19.9375	21.4436	18.014	19.6359	17.642	17.8565	19.7548	20.9153	16.6379	18.5923	18.185	17.1657	15.5682	17.8845	17.5899	15.1937
Donor_18	Stage2_240_min_Placebo	19.1117	15.0073	19.3228	20.6583	16.2785	22.0295	14.4374	14.284	16.6005	17.6958	17.5005	17.093	17.1078	17.5628	17.4929	17.084	16.4891	18.6431	15.4229	17.6911	16.8264	15.8665	17.6357	16.2354	16.0671	16.0212	17.4868	16.548	18.8345	20.3734	16.3515	20.5885	19.8852	21.5568	17.4101	19.3019	17.4793	18.2913	19.7589	21.1444	16.559	18.6436	18.1788	17.019	13.9918	17.3052	17.639	15.5498
Donor_18	Stage2_480_min_Placebo	18.846	14.9362	18.8806	20.9574	14.4961	21.1536	15.4259	13.8093	16.0788	18.1095	16.2045	16.9168	17.0977	17.5744	16.8655	17.4738	16.3594	18.4427	15.2456	17.3276	16.783	15.8862	18.2179	16.1084	15.6194	15.7965	17.2215	16.1245	19.3994	20.5049	15.1404	20.8477	20.0515	22.7568	17.69	19.6884	17.4879	17.7661	19.965	21.8197	16.9782	19.1276	18.2156	17.1463	14.7061	16.3821	17.663	14.2808
Donor_19	Stage1_0_min	17.3744	15.4062	17.7394	20.826	15.5006	19.8276	16.3926	15.6289	16.8809	18.3137	15.2503	17.5272	15.9826	17.3461	17.9661	21.921	14.6428	17.6316	15.8691	17.0865	18.9596	15.2227	18.7332	16.3539	15.9283	16.7276	16.3855	17.2621	19.6964	19.8018	16.036	20.2172	19.7306	20.9819	17.5405	19.1162	18.3963	16.5022	19.4617	20.6437	17.5259	18.7718	18.0906	18.8233	18.1259	17.0901	18.0153	15.5082
Donor_19	Stage1_60_min	17.2592	14.7845	17.9416	20.355	15.4372	20.4259	17.386	15.4076	16.6871	17.5516	15.2413	17.5225	14.6923	17.2636	17.6433	18.1618	16.4223	17.3601	15.605	17.2253	17.3537	15.7491	18.4948	16.2562	15.8452	16.3081	16.5668	17.2798	19.3323	19.8334	15.4145	20.3706	19.6081	21.0004	17.1407	18.7054	18.3453	16.1827	19.044	20.6111	17.511	18.8198	18.1301	16.2968	15.7868	16.893	17.8507	15.5748
Donor_19	Stage1_120_min	18.0725	16.2166	18.3148	21.3345	16.6976	21.0438	18.228	16.3211	17.7732	18.5295	17.5045	17.9829	16.4519	18.0794	18.8284	20.1145	17.0117	18.1986	16.5659	17.967	18.0342	16.8955	19.5029	17.7185	17.3637	18.0578	18.0048	18.9443	18.7752	20.9022	15.2238	20.195	19.4219	20.9613	18.2457	19.1781	18.2932	16.8744	19.2478	20.8473	17.6207	18.7913	18.1552	16.705	15.9499	18.8584	17.7676	17.0351
Donor_19	Stage1_240_min	18.2039	15.9711	17.8654	20.8171	16.45	21.7467	19.1787	16.525	17.3395	18.1781	17.7095	17.9251	17.9203	18.5232	18.229	22.0887	17.1283	17.7358	16.7917	17.9632	18.7632	16.7348	19.6605	17.8817	17.3184	18.4815	18.3766	19.4046	19.3794	21.1665	16.0611	19.9361	19.421	21.6227	17.8191	19.2511	18.0833	16.5239	19.7388	21.2258	17.8886	18.7368	18.1181	18.7765	18.1134	18.1991	17.3457	16.7377
Donor_19	Stage1_480_min	17.2064	15.0098	17.1222	20.5529	15.971	18.5627	15.5365	15.2797	16.2911	16.9892	13.5638	16.8782	17.4051	17.2585	16.1555	21.6351	14.7275	16.7487	15.8048	17.2844	18.5921	15.7567	18.8311	16.2536	16.2477	16.6619	16.7831	17.7887	19.6939	19.9548	14.3393	19.9192	19.385	22.6419	18.1391	18.889	17.8679	14.636	19.7524	21.5661	17.0692	18.7878	18.1247	18.4424	17.5332	16.0513	16.9173	15.2691
Donor_19	Stage2_0_min_Placebo	17.6719	15.9517	18.5571	19.7077	15.5898	19.3711	16.6865	15.7081	17.4293	18.0709	15.1568	18.2338	17.8549	17.5331	17.7439	21.897	17.5248	18.059	16.0448	17.7484	18.8734	16.1155	18.7877	16.436	16.4328	15.1056	16.4511	17.6929	19.6898	19.9881	15.8915	19.9101	19.5312	20.777	16.7197	18.5429	18.7326	15.2328	19.6273	20.547	16.7955	18.774	17.9277	18.9039	18.4607	16.1191	17.8254	16.1027
Donor_19	Stage2_60_min_Placebo	17.5818	15.6025	18.2252	19.3058	15.7817	19.8001	17.14	15.5293	17.2533	17.9111	14.1238	18.155	14.9242	17.1628	17.5153	15.8185	16.7389	17.8325	15.6105	17.3639	17.208	16.1937	18.3887	16.4843	16.5743	16.7883	16.464	17.8482	19.3328	20.2389	15.6506	19.8749	19.2591	20.4086	16.4505	18.1284	18.473	16.26	19.1213	20.1512	16.8359	18.5437	17.9845	14.9549	16.7302	16.7084	17.5428	16.2628
Donor_19	Stage2_120_min_Placebo	17.5508	15.7791	18.4103	19.91	14.3834	19.8889	17.0201	15.7419	17.4416	17.794	15.1271	18.2419	16.3324	17.472	17.7483	17.6433	16.8958	17.9099	15.9595	17.5209	17.7579	16.1268	18.5218	16.4574	16.5338	16.6533	16.5962	17.5443	19.4026	20.1758	15.6723	19.8808	19.2798	20.5974	17.1668	18.4477	18.5601	16.0026	19.0243	20.2077	16.8535	18.6194	18.0185	16.5386	17.2623	16.9885	17.5929	16.4072
Donor_19	Stage2_240_min_Placebo	17.9564	16.0512	18.7839	20.2818	16.5881	21.186	18.0574	15.7867	17.6609	18.5953	16.9126	18.1423	16.876	17.5595	18.3122	18.4341	17.2145	18.312	15.8886	17.5595	17.7536	16.0368	18.6639	16.7588	17.3	17.0244	17.2082	18.1338	18.9857	20.8335	15.9408	19.8087	19.1264	20.5417	17.6679	18.5559	18.5254	17.1013	19.069	20.3125	16.7427	18.6605	18.0575	16.8583	17.2532	18.6085	17.558	16.7548
Donor_19	Stage2_480_min_Placebo	17.9467	15.5423	18.9981	19.573	15.6337	20.3559	17.1393	15.6756	17.5311	16.7742	15.8965	16.9514	16.6065	17.2553	17.5562	16.3654	16.6599	18.0696	15.5814	17.5164	17.7446	15.7249	18.6861	16.0694	16.6812	16.3989	16.4796	17.1665	19.5737	19.9518	15.9592	19.8627	19.3221	21.9872	16.8708	18.4738	18.4788	16.7867	19.528	21.0485	16.7753	18.4237	18.0412	16.8738	18.0398	14.1293	17.5006	16.0196
Donor_20	Stage1_0_min	17.0121	15.3056	18.5764	20.824	14.8586	19.1052	17.225	15.187	17.7474	18.0725	18.1659	17.4641	16.2693	16.8616	17.6723	17.2825	16.1768	17.7617	15.0853	16.1796	16.4893	15.5389	17.9893	15.7233	16.3019	15.6225	16.518	17.8148	18.9637	19.854	15.8827	22.138	20.7331	21.7587	18.3847	20.0777	17.4256	16.5724	18.2983	20.121	15.9103	19.1342	17.1363	15.0468	13.9929	16.4491	17.153	16.1644
Donor_20	Stage1_60_min	16.8933	15.0081	18.127	21.4961	14.2202	18.3935	17.0276	15.291	17.2346	18.7835	14.3524	17.2215	18.1797	17.1325	16.9754	21.0752	17.3185	17.1148	15.6256	16.026	18.8497	15.6123	17.9295	15.6528	15.8766	15.4855	16.6087	17.5131	19.2581	19.792	16.0693	22.1578	20.715	21.4416	19.0978	20.6049	17.421	15.5114	18.6475	20.2858	15.2603	19.1196	17.1276	19.4003	17.8737	16.2407	17.2948	15.6179
Donor_20	Stage1_120_min	16.9964	15.4295	18.7142	22.0292	15.0519	18.7838	18.1596	15.4472	17.9686	19.9425	16.9373	17.873	16.6425	17.4042	17.2437	22.1776	17.4375	17.6222	15.7167	15.3683	19.1423	15.6268	18.4154	16.1029	16.577	16.3352	17.62	18.1071	19.3087	20.437	16.0154	21.5255	20.1953	20.778	19.7441	20.6135	17.6872	15.2942	18.918	20.1601	15.4365	18.6695	17.0098	19.2732	18.0385	18.1738	16.9178	16.9031
Donor_20	Stage1_240_min	17.6097	16.0936	19.0348	22.0031	14.5655	19.3675	17.984	15.7367	18.1487	19.4706	17.797	17.6336	16.1077	17.7824	18.073	17.8257	16.3858	18.1185	16.0723	16.364	16.8068	16.0887	18.9616	16.6411	17.519	17.1735	18.4311	18.9337	18.0004	20.7587	15.2106	21.5039	20.0602	21.5223	19.7025	20.6656	17.5595	16.7174	18.3288	20.7549	15.9715	18.8385	17.3365	15.8547	15.124	17.06	16.8407	17.279
Donor_20	Stage1_480_min	16.7174	15.5049	17.8753	20.2316	15.1811	20.5755	17.6634	14.7331	16.992	19.6062	15.4031	16.5544	15.8451	16.7657	17.9147	17.8791	15.8791	17.0981	14.9124	15.6968	16.4637	15.2787	18.0931	14.9837	16.6277	14.9591	16.5387	17.2555	18.7787	19.9404	14.6884	21.9272	20.4841	22.7134	18.3741	19.4317	17.5313	16.9249	18.4295	20.8165	16.7983	19.1456	17.2881	15.958	14.6054	14.9444	16.8824	16.724
Donor_20	Stage2_0_min_Placebo	17.5879	15.9607	19.799	21.4229	15.9119	20.0859	17.8472	15.3016	18.0618	18.1842	18.2268	17.1812	17.0321	16.8016	18.3449	18.5628	16.8951	18.4777	15.429	16.8164	17.473	16.1195	18.1032	15.3672	16.4975	15.6118	16.5041	17.333	18.5473	19.5334	15.6381	22.1178	20.8965	21.678	18.5594	19.871	17.6663	17.2705	17.9497	20.0042	18.2181	18.6456	16.8176	17.266	15.5975	16.5727	17.0809	16.238
Donor_20	Stage2_60_min_Placebo	17.8873	16.4295	19.6694	22.7612	15.4341	20.3204	17.1795	15.5437	18.3562	18.6031	18.4931	17.3328	17.5505	16.9856	18.9315	17.306	16.8846	18.5266	15.7699	17.0362	16.755	15.5578	18.091	15.7912	16.7367	15.8831	16.84	17.7645	18.6141	19.9728	14.892	22.1133	20.9913	21.7258	18.9515	20.1578	17.6861	17.2043	17.949	19.9029	18.1702	18.7366	17.226	16.2729	15.447	17.0077	17.2609	16.5356
Donor_20	Stage2_120_min_Placebo	17.4323	15.5491	19.8135	22.3756	14.9186	20.0596	17.8529	15.2053	18.4629	18.5713	18.2621	17.3928	17.4026	16.8262	18.6403	17.3184	16.7026	18.6617	15.7494	16.5595	16.5527	15.3525	17.8127	15.4844	16.6112	15.4632	16.8532	17.577	18.6752	19.8836	15.9728	21.8311	20.8577	21.4776	19.0779	20.0581	17.5147	17.0216	17.6719	19.6287	17.8539	18.4198	16.5673	16.0691	15.7893	17.7271	16.9214	16.3703
Donor_20	Stage2_240_min_Placebo	17.7163	16.2252	19.7745	21.6546	14.3383	20.3359	17.0179	15.4621	18.8852	19.1061	18.7689	17.6688	17.6557	17.1113	19.0059	17.7201	16.8865	19.1392	16.1486	16.9735	17.0076	15.2293	18.3956	16.1458	17.3127	16.472	17.764	18.3874	18.9458	20.3392	15.7225	21.6994	20.5839	21.6718	19.1712	20.2561	17.3828	17.5286	17.9029	20.0431	17.8313	18.5733	16.8979	16.3532	15.1871	17.4325	16.9023	17.126
Donor_20	Stage2_480_min_Placebo	18.3299	16.7447	20.5976	20.6232	16.7011	21.079	15.9923	15.052	19.5016	18.4399	18.6953	16.9939	18.0036	16.8298	19.8712	18.3558	17.6563	20.0752	16.2525	17.546	17.5001	15.4116	18.1938	15.3044	17.4988	15.3584	16.7033	17.4512	19.0104	19.9025	15.4481	22.0043	20.8256	22.4961	17.4248	19.353	17.3665	17.7001	18.1742	20.3191	17.9256	18.7848	17.0242	17.661	15.6191	15.5701	17.0737	16.6679
Donor_21	Stage1_0_min	18.1276	13.9778	18.2611	21.1952	14.5943	18.4415	15.4356	15.3521	16.8299	17.7588	17.5394	16.8916	14.955	17.9235	17.1436	17.1582	16.7629	17.9776	15.5629	17.208	17.6482	15.8371	18.1788	16.1432	14.9386	16.1773	16.5739	16.454	18.7455	18.9556	15.933	21.0832	20.7181	20.8757	17.3637	18.9085	18.4356	15.2144	18.6315	20.2574	19.1114	18.0963	16.6544	16.7721	16.1513	15.6859	18.1321	14.7889
Donor_21	Stage1_60_min	18.3128	14.9946	18.6243	21.9657	15.1233	18.8759	15.5198	15.6089	17.4861	18.396	18.2701	17.5613	15.3568	17.8324	17.5898	15.5449	16.9407	18.4568	15.9543	17.1911	17.5762	16.2446	18.2062	16.6026	15.5896	16.3616	17.0663	17.3985	19.1738	19.7635	15.8034	20.6205	20.4018	20.2802	18.3293	19.3949	18.3955	14.6911	18.7156	20.0183	18.9112	17.5449	16.6368	16.5908	15.8277	16.4097	17.9402	14.7518
Donor_21	Stage1_120_min	18.0971	14.3169	18.6154	22.235	14.8139	18.7999	15.2584	15.471	17.552	18.7025	18.394	18.0778	17.5002	17.8427	17.6635	22.0853	17.5862	18.4921	16.0409	16.639	19.2809	16.2385	18.2408	16.4714	15.2793	16.6765	17.4549	17.6558	19.82	20.2805	16.4101	20.6539	20.3328	20.559	18.8171	19.6562	18.3286	15.2453	19.3122	20.2388	18.8604	17.6016	16.5524	19.2897	18.2246	17.9034	17.9325	14.0303
Donor_21	Stage1_240_min	18.528	15.4514	18.653	20.953	15.1458	19.0851	16.0083	15.5089	17.651	18.1584	17.774	18.1527	17.5781	18.1928	17.6765	22.0524	17.616	18.5878	15.6698	16.3655	19.2984	16.0242	18.1149	16.2965	15.773	16.4005	17.395	17.3525	19.949	20.494	15.04	20.7415	20.3705	20.4451	17.6655	19.2059	18.3633	16.5391	19.1935	20.2136	18.6533	17.6334	16.8132	19.3437	18.1886	16.6678	17.8121	15.7262
Donor_21	Stage1_480_min	17.9466	15.5146	17.8761	21.0552	14.7499	19.399	16.0891	15.076	16.8956	17.2059	16.2964	17.4482	17.703	17.5351	17.2511	21.6594	17.4134	17.6963	15.1107	16.1021	19.0491	15.7637	17.8579	15.7919	15.418	16.1233	16.8291	17.4469	19.7721	19.9089	15.9202	20.9446	20.2994	22.4057	17.6315	18.8695	17.7913	15.3977	19.4925	21.3521	18.2691	18.3755	16.9169	19.202	17.9212	15.7412	17.5882	15.3431
Donor_21	Stage2_0_min_Verum	17.7984	15.2153	17.7447	20.1293	14.8042	17.771	15.5044	16.4673	17.1324	17.4248	16.5177	17.4017	14.7612	17.6829	16.9595	17.314	16.8625	17.6315	15.9642	17.7496	17.7729	16.5704	18.8595	16.1596	15.3075	17.0572	16.7293	17.4885	19.374	19.5963	15.979	21.1122	21.0751	21.3135	17.4286	19.1169	17.6797	14.8026	19.7475	20.5313	16.4312	17.8077	16.4726	15.0349	15.3188	16.2667	17.9024	15.3346
Donor_21	Stage2_60_min_Verum	17.9989	14.6002	17.9686	20.6047	15.6277	18.4269	16.2665	15.466	17.4232	18.9116	17.4354	18.0084	17.0463	17.9138	17.2101	17.5586	16.9292	17.7978	16.0779	17.3193	17.5924	15.9672	18.7327	16.5413	15.6147	17.0021	17.1241	18.0537	19.3177	20.4334	15.331	20.9486	20.9364	21.164	17.9844	19.1565	17.4553	14.8528	19.4754	20.3642	16.4152	18.0306	16.5879	14.711	15.3505	17.7442	17.6858	15.6947
Donor_21	Stage2_120_min_Verum	18.1974	15.8023	18.3037	21.0929	15.3301	18.5459	16.2467	16.0839	17.6061	18.3788	18.0299	18.3185	14.6832	18.1039	17.405	17.5946	16.972	17.9678	16.4413	17.3625	17.7	16.4859	19.0666	16.7879	15.8623	17.2863	17.5715	18.2943	19.3426	20.7762	16.4015	20.9074	20.917	21.3254	18.4153	19.4443	17.4649	15.8324	19.5822	20.5585	16.3649	18.0515	16.5715	15.2654	15.547	18.4776	17.7748	15.8119
Donor_21	Stage2_240_min_Verum	18.293	15.6139	18.3579	20.6294	15.0197	19.1302	16.0345	15.4502	17.7197	18.3245	18.3008	17.8107	16.7103	17.9773	17.8624	17.138	17.2747	18.1192	16.2073	17.095	17.5432	16.0161	18.9478	16.4779	16.4386	17.3899	17.7199	18.4571	19.281	20.5927	15.9346	20.725	20.6585	21.4423	17.9017	19.2393	17.327	15.327	19.7525	20.8286	16.2528	18.029	16.718	15.6847	15.6859	17.7571	17.534	14.2784
Donor_21	Stage2_480_min_Verum	17.3202	14.2563	16.8774	19.6206	15.4342	17.3176	14.1389	14.5772	16.0157	16.3907	14.4089	16.6542	13.9905	17.4816	16.0269	17.604	15.9948	16.7808	15.7618	16.7877	17.3279	15.7272	18.621	15.5267	13.8173	16.2549	16.5952	17.0945	19.4568	19.6997	15.9786	21.1017	20.8676	22.5199	16.6817	18.6814	17.386	14.5713	19.9031	21.1967	16.0783	18.3422	16.9104	14.7215	14.3339	13.4258	17.7322	13.5054
Donor_22	Stage1_0_min	18.3805	15.5074	18.2216	20.0891	16.2872	19.6588	14.9458	15.1376	16.5907	18.1361	17.7885	17.9642	16.8974	17.8458	17.4244	18.6045	17.0344	18.3144	15.5642	17.3902	17.7085	16.3605	17.9786	16.6414	14.8591	16.8933	17.5651	17.512	18.7462	20.4829	16.3213	20.3135	20.2387	22.2209	17.1803	18.6278	19.2322	13.7374	18.6837	21.0232	17.0936	18.5654	17.4266	16.7638	15.6127	18.0458	16.931	15.6635
Donor_22	Stage1_60_min	18.4509	15.3462	18.7292	20.1539	16.2078	20.018	16.8323	14.9104	17.2717	18.2837	17.8792	17.9983	16.614	17.9172	17.6424	15.2877	17.0888	18.6153	15.5411	17.3807	17.227	16.4604	17.9788	16.7642	14.6348	16.8847	17.4869	17.4889	18.4967	20.6694	16.5097	20.4137	20.0614	22.0512	17.168	18.5154	19.1056	15.8145	18.5812	20.8995	17.0208	18.5517	17.2835	15.0299	14.8873	17.9897	16.9504	15.3956
Donor_22	Stage1_120_min	18.2214	16.1754	18.5617	21.1166	16.9141	20.9679	17.4592	15.323	17.7753	19.2642	17.4553	18.5513	17.2017	18.1805	19.1396	17.1979	17.2625	18.8747	15.8809	17.6685	17.4697	16.2766	18.3602	17.0667	16.2451	17.6271	18.311	18.0303	18.5965	21.2134	16.7799	20.4008	20.1589	21.9975	17.785	18.9093	19.2276	17.3371	18.6698	21.1281	17.0792	18.8168	17.6125	15.29	15.2381	18.457	17.0763	16.8026
Donor_22	Stage1_240_min	18.5763	15.5841	19.4198	20.7882	17.6663	21.2941	18.1439	15.5312	18.2392	18.9276	18.364	18.3008	17.1465	18.4579	19.2928	17.3195	17.7224	19.4523	16.1258	17.6402	17.6492	16.7003	18.4056	17.233	16.6799	17.9015	18.8402	18.3259	18.3918	21.5629	16.478	20.3773	19.9031	22.1225	17.3321	18.8844	19.0691	17.8379	18.7365	21.2876	16.804	18.6679	17.7339	15.1189	15.2209	17.9958	17.0011	17.0627
Donor_22	Stage1_480_min	18.0386	15.2341	19.0888	19.6603	16.4252	20.5141	16.2275	15.2392	17.7208	17.465	18.1138	17.8428	16.8067	17.6726	18.3859	17.3092	17.4295	19.0616	15.4958	16.9961	17.3409	15.7657	17.8289	16.2357	16.3342	16.5562	17.2992	17.4202	19.0955	21.0308	16.0791	20.3314	20.0357	22.7677	16.7621	18.6701	19.0396	17.2969	18.8329	21.5472	16.5398	18.6467	17.865	15.8446	16.182	17.0233	16.867	16.3229
Donor_22	Stage2_0_min_Verum	18.6102	16.0653	20.1187	20.4909	17.109	20.7377	18.605	15.8636	18.5575	18.5473	16.9121	18.1158	17.5582	18.0727	18.8683	16.1645	17.8946	19.2324	16.1407	18.3849	17.997	16.9269	18.7917	16.6881	16.7075	17.3943	17.3953	17.8163	19.0721	20.8128	16.6131	20.4238	19.7818	21.9438	17.0657	18.5742	18.4299	16.6681	19.5453	21.1669	18.0984	19.515	17.6104	16.1731	15.7403	17.3355	17.5024	16.8523
Donor_22	Stage2_60_min_Verum	18.338	16.1967	19.5405	20.5316	16.6335	20.6279	18.1886	15.7408	18.1881	18.2899	17.064	17.7892	17.6684	17.8406	18.3481	16.6493	17.6058	18.9304	16.2295	18.486	17.9075	16.9375	18.6603	16.7156	16.689	17.3636	17.1184	17.7513	18.8058	20.4767	16.2971	20.4018	19.5952	21.7405	17.2005	18.5085	18.2825	16.9562	19.5372	21.0609	17.9692	19.5761	17.5685	15.9655	15.3605	15.1892	17.4112	17.2547
Donor_22	Stage2_120_min_Verum	18.3319	16.0015	19.4231	21.0988	15.3941	20.5171	17.7006	15.7772	18.1488	18.7849	17.6462	18.5842	17.6428	18.0212	18.1304	15.4388	17.6213	18.9797	16.1445	18.3258	17.8856	16.6352	18.494	16.8945	16.6722	17.3111	17.5795	17.8549	18.7083	20.9666	16.8743	20.256	19.5075	21.5336	17.9469	18.8683	18.2636	16.8719	19.3795	21.1086	17.8281	19.7745	17.6452	16.3609	15.1414	15.4568	17.421	17.2583
Donor_22	Stage2_240_min_Verum	18.8895	16.7529	20.2242	21.0957	17.9694	22.5482	19.6613	16.0624	19.0016	18.9913	18.4934	18.9408	17.7675	18.7159	19.3554	15.8314	18.1448	19.782	16.6614	18.403	17.9806	16.842	19.0563	17.7421	17.6635	18.6473	18.939	19.1763	18.5119	21.7212	17.1382	19.8587	19.3583	21.7004	17.6963	18.9493	18.0598	17.9946	19.3412	21.1672	18.2272	19.6407	17.7193	16.5845	16.6802	16.5846	17.3148	17.9491
Donor_22	Stage2_480_min_Verum	18.5068	15.7287	19.7932	20.8354	16.9043	21.2509	18.2692	14.6413	18.264	17.6618	17.2306	17.5869	17.4662	17.7048	18.4641	15.127	17.5606	19.2245	16.1002	17.4363	17.736	16.2622	18.2805	16.3376	16.6851	16.6615	17.3661	17.7333	18.9122	20.859	15.7724	20.0098	19.3895	22.4528	17.6247	18.7117	18.0402	17.3896	19.279	21.3174	17.4432	19.3266	17.7969	16.0768	15.0627	15.3342	17.0514	17.0498
Donor_23	Stage1_0_min	17.2189	15.5226	18.4206	21.3692	13.9952	19.4441	18.1112	14.2637	17.0737	17.7301	14.6568	17.6852	15.5994	18.0519	17.9145	17.4625	16.1838	17.6894	15.8192	16.5321	16.5541	16.167	18.3833	16.4589	15.3145	16.332	17.066	17.4866	18.9655	19.9892	15.3888	20.1941	19.8978	20.4466	17.6079	18.6629	19.1667	16.2999	18.7449	20.0315	18.8643	18.6081	17.8525	15.2492	13.9897	13.5179	17.31	15.4377
Donor_23	Stage1_60_min	17.3374	15.4659	17.8448	21.4647	14.9465	18.7092	16.5411	15.0649	16.9456	17.9786	15.0922	17.7035	14.3127	17.9279	17.045	17.8461	16.3825	17.6074	15.6867	16.2577	16.6672	15.9029	18.1788	16.3422	15.6606	16.0804	16.9898	17.3123	18.9425	20.0005	15.5828	20.1171	19.5945	20.5125	17.8477	18.8203	18.9323	15.9798	18.5482	20.213	18.5444	18.4612	17.7717	15.8901	15.149	15.2368	17.0876	15.8125
Donor_23	Stage1_120_min	17.4712	15.5641	17.8135	21.8998	14.7864	18.8135	16.8822	15.1762	16.8455	18.4249	16.999	18.1286	14.5705	18.1385	17.118	17.242	16.1134	17.4264	15.7107	16.5676	16.593	16.0362	18.3334	16.4808	15.3989	16.3639	17.5991	17.567	18.8305	20.385	15.4889	20.0934	19.5431	20.3965	18.0963	18.9476	18.963	15.6988	18.6455	20.2357	18.6208	18.4374	17.669	15.5243	15.4932	14.8686	17.191	15.4931
Donor_23	Stage1_240_min	18.0608	15.3573	18.2176	22.2788	14.982	19.8032	16.2879	15.8236	17.585	19.2245	18.3322	18.4887	14.4761	18.4668	17.9047	17.3335	16.7052	18.2633	16.2764	16.8062	17.0421	16.3743	18.9939	17.0487	16.3993	17.2579	18.4319	18.4483	18.7037	21.0254	15.6792	20.0283	19.5102	21.2882	18.5282	19.2383	18.8803	17.0735	18.7142	20.6798	18.4232	18.4905	17.5826	15.2042	14.477	16.3776	17.1555	16.6715
Donor_23	Stage1_480_min	16.6115	14.706	17.514	21.1122	14.6589	18.4021	15.6256	15.5106	16.41	16.4336	15.3621	16.725	14.5175	17.7918	16.6464	17.4742	15.9748	17.2143	15.3424	16.4418	16.99	15.6668	18.0661	15.8283	15.5087	15.5642	16.853	16.8566	18.9767	19.7061	14.4127	20.2425	19.6548	22.2491	17.5597	18.7347	18.7943	15.7516	19.0789	21.4068	18.6287	19.0746	17.9536	14.0076	15.1035	15.6481	17.0853	15.2017
Donor_23	Stage2_0_min_Verum	17.4089	14.6452	18.7476	21.416	14.6334	18.6402	17.9943	15.4821	17.8533	18.3753	14.4714	18.7668	13.1624	17.5764	17.1364	18.8313	16.6063	17.6098	16.1344	17.3637	17.6845	16.0119	18.678	16.4049	15.6048	17.1126	17.3197	18.4699	19.008	20.237	15.6282	20.437	19.4331	21.3877	17.1898	19.0396	18.8737	13.3569	19.9012	20.4543	18.9622	18.5311	17.9393	17.0591	15.9266	15.2066	17.327	15.0873
Donor_23	Stage2_60_min_Verum	16.9849	15.1279	17.3526	21.1963	14.0741	18.6246	15.8185	15.2364	17.1147	18.2007	14.3201	18.3369	16.6409	17.3829	17.0568	17.4305	16.5607	17.5578	15.9077	16.8006	16.6765	16.052	18.2131	16.2236	15.8542	16.8864	16.9606	18.1038	18.6264	20.0664	15.5415	20.2193	19.2997	21.1547	17.0789	18.6496	18.5633	14.4371	19.5177	20.2301	18.5396	18.2486	17.7274	13.798	14.5761	14.6111	17.0094	15.8758
Donor_23	Stage2_120_min_Verum	17.4433	14.7784	17.7523	21.7557	15.3437	18.303	16.8951	15.5182	17.4319	18.5791	17.0834	18.7443	14.5917	17.7618	16.8659	17.0373	16.5969	17.4514	16.0512	16.9397	16.9793	15.899	18.5087	16.4967	15.6226	17.375	17.6531	18.4598	18.8865	20.6791	15.9114	20.4055	19.3396	21.4004	17.8439	19.1252	18.7388	14.9313	19.64	20.5715	18.7099	18.3652	17.72	14.2786	15.0573	15.0439	17.1558	15.5937
Donor_23	Stage2_240_min_Verum	17.363	15.1221	17.3425	21.1809	15.0105	18.2392	16.0984	15.5687	16.7337	18.4422	14.4831	18.1672	14.9077	17.4994	16.6468	17.2985	16.3832	16.9772	15.7489	16.9359	16.9934	15.6253	18.6208	16.306	16.2785	17.7166	18.0113	18.5095	18.5229	20.5964	15.7062	20.4276	19.1853	21.5584	17.4632	18.9811	18.4432	15.412	20.0495	20.9339	18.2482	18.515	18.0393	15.2623	15.7811	15.8728	17.0877	16.4138
Donor_23	Stage2_480_min_Verum	16.5782	15.6322	17.6934	20.0386	16.2093	21.0867	17.6195	15.26	16.6685	16.9395	14.4785	16.7803	15.733	17.1005	17.4724	17.0935	15.7681	16.9669	15.3945	16.5055	16.6518	15.5562	17.9185	15.7204	15.5719	16.4678	16.6283	16.9278	18.6329	19.5416	14.8118	20.5383	19.3525	21.7268	17.0453	18.5923	18.2975	16.4494	19.614	20.8784	18.4889	18.6281	18.1931	15.3765	14.3281	15.2588	17.1785	15.0721
Donor_24	Stage1_0_min	19.1006	16.7467	20.2897	21.0931	16.3437	21.2698	16.4471	15.3128	18.5352	18.8915	17.3994	17.4894	17.9302	17.8872	19.0671	16.488	17.5525	19.5241	16.2658	17.7872	17.5536	16.3164	18.6527	16.5313	17.3879	16.4475	17.1817	17.967	18.7591	20.4166	15.8313	20.1569	18.8602	21.241	16.8056	18.5571	18.5385	18.6762	18.3239	20.2647	15.9546	18.145	17.7828	16.6219	14.1647	15.8572	17.8085	16.8751
Donor_24	Stage1_60_min	18.8078	16.3203	20.0201	20.9763	15.8974	20.913	16.8131	15.5315	18.3124	18.6474	17.4937	17.6244	17.6733	17.7919	18.7357	16.9201	17.2868	19.1693	16.0664	17.2231	17.3455	15.932	18.5871	16.6175	17.1957	16.4056	17.1612	17.9529	18.7959	20.4875	16.0293	19.9708	18.9406	21.3383	17.1402	18.6885	18.3317	18.3325	18.222	20.2103	15.9609	18.1874	17.6172	16.0911	15.2746	15.3082	17.6456	16.7782
Donor_24	Stage1_120_min	18.8714	16.2358	19.8864	21.823	15.427	20.7437	16.9728	15.585	18.3825	21.2347	15.6183	17.6945	17.4947	17.9238	18.6493	17.073	17.153	19.2206	16.383	17.3695	17.3481	16.4168	18.6133	16.866	17.2613	16.7358	17.5936	18.2481	19.239	20.8673	15.6088	19.7585	18.518	20.9845	17.7243	18.3956	18.0928	18.2076	18.2411	20.3038	15.7992	17.7757	17.5254	16.2537	15.312	18.4348	17.5062	16.9898
Donor_24	Stage1_240_min	19.3212	16.7546	19.9005	21.9991	16.1383	20.9482	15.9565	16.1453	18.6187	19.4284	18.5433	17.6363	17.7136	18.5943	18.8799	16.6635	17.2871	19.3518	17.0181	17.9046	17.4684	16.6777	19.5221	17.3723	18.0214	17.7778	18.7464	19.3641	17.9692	21.1619	16.7171	19.5503	18.1677	21.8505	17.6733	18.8277	18.0819	18.2614	18.8305	21.3486	15.7249	18.4028	17.5993	16.5486	15.5802	18.7412	17.5508	17.2091
Donor_24	Stage1_480_min	18.6037	16.2469	19.3292	21.9981	18.0137	23.3646	19.6836	15.7452	17.9989	18.485	16.418	18.1954	17.3511	18.0776	19.8843	16.4599	16.4652	18.7282	16.3511	17.4848	16.9365	16.1759	19.187	16.6773	17.6793	16.9427	17.8406	18.7983	18.4706	21.2043	15.7271	20.0308	18.8412	23.8052	18.8098	19.4978	17.8512	18.867	19.4975	22.2674	19.3066	19.1668	17.688	15.4022	16.289	17.6793	17.3574	16.6448
Donor_24	Stage2_0_min_Verum	17.7258	14.4795	19.2	20.7592	15.5772	19.5801	18.4993	15.5644	17.8577	19.3179	16.3183	17.5767	16.6662	17.5187	17.9478	16.7363	17.1461	18.1183	15.7945	17.2355	17.1641	16.0714	18.6212	16.3332	16.3272	16.6976	16.8888	17.4775	18.9369	20.0847	15.7517	21.0759	20.1637	20.9803	17.5012	19.69	18.8346	16.7903	19.3789	20.1348	16.2043	18.2534	17.1621	15.9451	14.0299	15.9463	17.6906	16.2655
Donor_24	Stage2_60_min_Verum	17.5516	15.008	19.3527	21.0981	16.4462	19.5197	18.9233	15.5494	18.154	19.7609	15.7126	18.0094	16.3774	17.463	17.9915	17.8098	17.6241	18.2192	15.5664	16.9438	17.4184	16.1585	18.4847	16.5482	16.6829	16.9136	16.9575	17.9273	18.6881	20.5358	16.269	20.9797	20.2654	20.7855	17.512	19.4973	18.6542	16.6073	19.5791	20.0417	15.7968	18.1254	17.0487	16.7034	15.1573	14.1747	17.5651	16.7083
Donor_24	Stage2_120_min_Verum	17.7725	15.3378	19.3176	21.8129	16.6081	19.5971	18.2883	15.7018	18.3259	19.5033	17.1404	18.1642	16.3559	17.7094	18.1498	16.8097	17.776	18.217	15.8323	16.9349	17.5613	16.3066	18.5829	16.7207	16.9727	17.2067	17.2755	18.2999	18.1969	20.8669	15.6919	20.8677	20.1124	21.0121	17.6855	19.1867	18.5759	17.0395	19.6143	20.2401	15.8495	18.3041	17.1958	16.2432	15.6341	15.7623	17.5679	17.1159
Donor_24	Stage2_240_min_Verum	18.084	15.518	19.4297	21.5079	16.4894	19.841	17.7538	15.656	18.554	19.4069	18.0099	18.1486	17.4727	17.8957	18.4178	19.2511	17.8645	18.4943	16.1233	17.3422	18.2434	16.3422	18.9056	16.8803	17.4742	17.5158	18.0216	18.7056	18.4447	21.2757	15.5975	20.8779	19.8885	21.6611	17.6301	19.209	18.4992	17.383	19.6261	20.6869	15.6481	18.3792	17.2118	17.8654	16.5904	15.8084	17.5713	17.329
Donor_24	Stage2_480_min_Verum	18.2797	16.3546	19.3074	20.2389	17.0627	21.5781	18.0784	15.4692	18.2709	20.1025	14.7464	17.9138	17.0941	17.6705	19.2727	17.1267	17.4281	18.8063	16.0887	17.3474	17.4207	16.0564	18.737	16.4076	17.4497	17.0185	17.3583	18.4913	19.1744	20.8491	16.4353	20.98	20.0902	23.1913	17.2172	19.5014	18.3611	18.2101	19.7967	21.5372	18.1343	18.8235	17.431	17.078	16.1356	15.7435	17.5591	16.7798
Donor_25	Stage1_0_min	18.5367	16.6985	19.3849	20.3624	16.1707	20.4102	16.0286	16.0739	18.2813	18.7105	18.0243	17.9299	17.9443	18.1769	18.8276	17.9164	17.2771	18.8498	16.3052	17.4735	18.0001	16.6182	18.925	17.3042	17.5368	17.3395	17.79	18.8228	19.3398	21.1034	15.847	20.1271	18.5552	21.7481	17.629	18.8058	21.0507	17.8878	18.9834	20.6997	18.3704	18.7794	17.7734	16.7766	15.9319	18.6742	17.8139	17.2542
Donor_25	Stage1_60_min	18.0626	16.7818	19.2973	20.4922	15.7692	20.6979	17.0176	15.9132	18.3204	18.816	17.4079	17.9086	18.4035	18.0108	18.7443	16.7884	17.2774	18.7853	16.232	17.0082	17.5428	16.7693	18.6494	17.1366	17.5728	16.8304	17.5502	18.4851	19.4794	21.086	16.9612	20.0236	18.5627	21.6737	17.7634	18.8692	20.9182	17.7745	18.7263	20.4329	18.2285	18.814	17.6824	15.4844	16.8234	18.5333	17.5569	17.6265
Donor_25	Stage1_120_min	19.0854	17.3977	20.4982	20.9801	17.0932	21.6008	16.4561	15.8261	19.3476	19.5231	18.805	17.9305	18.4774	18.2636	19.8686	16.9789	18.1412	19.7626	16.4571	17.8259	18.1338	16.5187	18.6956	17.3224	18.4804	17.236	17.9504	18.8607	18.8052	21.3348	16.1828	19.7324	18.202	21.2388	18.3893	18.9376	20.9232	18.9214	18.7691	20.5281	18.2606	18.7377	17.7917	17.0009	16.4463	18.585	17.6645	18.0569
Donor_25	Stage1_240_min	18.9355	16.9381	20.212	20.3899	16.5917	21.034	15.3816	15.5917	18.9221	20.2705	18.6558	17.8477	18.0751	17.9795	19.2474	17.5921	17.6815	19.4897	16.4664	17.4575	17.8908	16.3097	18.5972	17.1615	18.1546	17.1508	18.0432	18.8649	19.2858	21.226	16.3255	19.7556	18.2585	21.5689	17.5935	18.8044	20.7379	18.453	18.8949	20.5293	18.0389	18.4632	17.8014	16.93	14.6108	18.1882	17.6764	17.6127
Donor_25	Stage1_480_min	18.8399	16.9909	20.2974	20.275	16.4862	21.5746	17.1492	15.6779	18.8886	18.5592	18.0827	17.7435	18.2424	17.6699	19.4453	17.4795	17.6001	19.5513	16.152	17.8148	17.735	16.4422	18.5856	16.8732	18.1532	16.3894	17.5489	18.527	19.6522	20.9156	16.2438	20.0074	18.4405	21.9371	17.1012	18.5186	20.7022	18.8988	18.865	20.609	18.2149	18.6516	17.7344	17.1254	15.0188	17.3682	17.5845	17.2853
Donor_25	Stage2_0_min_Verum	18.706	16.5689	19.986	20.6384	16.9571	20.7647	17.3326	16.1367	18.5307	19.152	18.2911	18.35	18.1318	18.2256	18.8873	17.5636	18.1491	19.1681	16.4879	17.8104	18.4314	20.8337	19.0388	17.3472	17.4251	17.5699	18.0177	18.7867	19.3415	20.96	16.6065	22.0542	20.5248	21.9662	17.8295	19.5893	20.6294	18.1655	19.9715	20.7267	17.6143	19.4466	17.6692	16.6063	16.9981	18.832	17.7561	17.2607
Donor_25	Stage2_60_min_Verum	18.8051	16.6472	20.0996	20.2471	16.8127	20.7976	16.9923	15.8438	18.7397	19.015	18.5832	18.1276	18.201	18.0735	18.999	17.3281	18.1232	19.2482	16.4486	17.6765	18.1279	20.5434	18.8322	17.3394	17.8057	17.5467	17.5775	18.706	19.4127	20.9057	16.7427	22.0003	20.5935	21.814	17.4741	19.3657	20.5148	18.3824	19.8963	20.6974	17.1921	19.4159	17.738	16.6496	15.9319	18.338	17.5982	17.5634
Donor_25	Stage2_120_min_Verum	19.2746	17.6274	20.7153	21.3022	18.212	21.6263	16.5775	16.1384	19.5565	19.9961	19.3328	18.3432	18.521	18.4446	19.8719	16.9966	19.149	19.8618	16.9693	18.4678	18.7865	20.435	19.2351	17.5723	18.7606	18.135	18.1907	19.164	18.9562	21.1604	16.3034	21.7406	20.4644	21.5408	18.5653	19.5624	20.4471	19.1332	19.8719	20.5934	17.2629	19.3895	17.813	18.0295	15.3179	18.6119	17.8844	18.5194
Donor_25	Stage2_240_min_Verum	18.7254	17.0231	20.1602	20.1615	17.1329	20.9338	16.299	15.8198	18.8405	19.0021	19.0563	18.3945	18.1329	18.3149	19.1	17.4767	18.3279	19.346	16.5158	17.7523	18.1908	20.0847	18.7629	17.026	18.0337	17.7135	18.0436	18.8707	19.0438	21.327	16.7208	21.9521	20.5986	21.8952	17.3015	19.0754	20.2578	18.4488	19.5862	20.6636	16.8864	19.3857	17.6755	17.2128	15.2779	18.6393	17.5745	17.7741
Donor_25	Stage2_480_min_Verum	17.8026	15.5939	19.2246	20.1446	15.0313	20.095	17.2713	15.8273	17.9098	18.2396	16.9087	17.9407	16.9788	17.8131	17.9611	17.7051	17.2005	18.424	16.1893	17.5809	17.9284	19.7696	18.7269	16.495	16.9591	16.8809	17.2535	18.2012	19.5209	20.7323	15.8669	22.0413	20.5001	21.9709	18.5209	19.6973	20.3726	17.3185	19.5397	20.6454	17.0526	19.2335	17.8334	16.5142	15.6009	16.8456	17.3921	16.5992
Donor_26	Stage1_0_min	18.0587	15.4709	18.7487	21.8165	14.4075	19.3535	16.8984	14.4512	14.8884	20.2039	18.4512	19.0172	15.228	17.4337	16.1988	17.0765	16.7516	17.8671	15.2731	17.674	17.6724	16.2506	17.5714	15.7443	14.9274	15.8346	16.9317	15.8572	20.0584	20.2296	15.8177	20.9416	19.8086	21.3505	17.8037	19.6728	19.8494	17.4676	19.328	19.2989	17.8342	18.5863	18.4329	17.1235	14.0348	17.4595	16.8407	15.584
Donor_26	Stage1_60_min	17.7426	15.4236	18.0765	21.3601	14.6838	18.7589	15.9063	14.1382	13.9778	19.4052	18.258	18.5986	14.2724	17.1701	15.7758	17.1303	16.4485	17.4616	14.5025	17.0734	17.3586	15.9066	17.2261	15.6612	13.9814	14.9102	16.6592	15.5818	20.1183	20.2935	14.249	20.9449	19.5662	21.398	17.5893	19.48	19.5298	16.7741	19.0419	19.2039	17.3294	18.3564	18.2926	16.2721	13.8223	17.1197	16.5672	14.095
Donor_26	Stage1_120_min	17.3649	14.8091	17.9788	21.9195	15.2774	18.8633	15.6378	14.825	14.199	19.8338	17.9963	18.7385	15.5779	17.1384	15.8293	16.1546	16.5346	17.497	14.7199	14.1386	17.4347	15.9095	17.2908	15.5925	15.07	15.5351	16.5504	15.306	19.9457	20.1894	15.6116	21.0512	19.5566	21.1922	18.0176	19.4329	19.377	17.0492	19.1563	19.4274	17.1528	18.5447	18.4137	14.6319	16.1699	17.7967	16.7804	14.4459
Donor_26	Stage1_240_min	17.7696	13.7991	18.6587	21.5306	15.1678	19.512	15.4307	15.2542	14.4374	20.5193	19.3447	19.089	17.0887	17.3172	16.4651	17.3241	16.906	17.8851	14.8358	17.6061	17.725	15.8755	17.3413	15.6488	15.483	16.1032	17.1229	15.9376	19.6142	20.6494	14.8997	20.8151	19.569	21.3403	17.6053	19.0861	19.2106	18.1437	19.0711	19.5888	16.82	18.5033	18.3501	16.9569	14.4705	17.7339	16.5476	15.556
Donor_26	Stage1_480_min	18.5638	14.7704	19.4414	22.4011	16.0471	20.5331	16.8651	15.2269	16.4085	20.7451	19.6535	19.0249	17.2787	17.7807	17.255	17.6316	17.5598	18.6061	15.7785	18.6429	18.4167	15.9535	18.0231	16.0619	16.6797	16.5705	17.7148	17.0106	19.8897	21.0561	15.5429	20.9843	19.7773	22.9349	18.413	20.1232	19.2338	18.7162	19.671	21.2626	17.1954	19.2514	18.8757	18.2841	15.6431	17.0651	16.5078	16.1146
Donor_26	Stage2_0_min_Verum	17.5783	14.7712	17.8509	22.1359	15.0081	18.6186	16.2109	15.0788	15.3801	21.6592	17.7432	19.6485	14.5161	17.6799	16.2534	18.0661	17.2072	17.3147	15.6215	17.758	18.2866	16.9622	18.2227	16.1814	15.2133	17.2778	17.299	16.9653	20.3183	20.4657	15.0906	20.854	19.7936	21.674	18.3015	19.543	19.8634	16.8072	20.2904	19.7678	16.9815	19.0516	18.2587	16.4888	15.5821	17.806	17.0206	14.6189
Donor_26	Stage2_60_min_Verum	17.3255	13.9741	17.6023	21.3856	15.1549	18.4136	15.7484	14.5238	15.7213	19.8522	18.6856	19.4734	14.7123	17.442	16.1557	16.7312	17.06	17.3328	15.228	17.2785	17.8368	16.3934	17.8601	15.977	15.2205	16.8084	16.8203	17.0471	19.798	20.7288	15.2104	20.6877	19.6555	21.6407	17.8837	19.1841	19.6304	16.628	20.1544	19.7524	16.5441	18.901	18.2296	14.8302	14.971	17.7602	16.7938	14.1599
Donor_26	Stage2_120_min_Verum	17.1498	15.2329	17.8862	22.297	15.3397	18.4993	16.0886	14.1858	15.1094	20.1383	18.6686	19.234	14.3073	17.4283	16.2362	17.8706	17.0668	17.275	15.4112	17.2713	18.0127	16.4485	18.007	16.0277	15.3005	16.9653	17.0761	16.97	19.9295	20.5249	15.4547	20.7113	19.3853	21.4596	18.417	19.4733	19.7232	16.6324	20.1433	19.7839	15.1121	18.8785	18.1308	16.4419	15.5703	18.1938	16.8072	15.42
Donor_26	Stage2_240_min_Verum	17.2535	15.8653	18.0675	21.6475	14.58	18.8985	15.6185	14.3546	16.6863	20.1128	19.2973	19.2994	15.035	17.3968	16.7989	17.3705	17.3149	17.5595	15.4924	17.212	17.8072	16.3274	17.8437	15.9242	16.0797	17.3529	17.6894	17.2897	19.3152	20.7175	15.2022	20.5369	19.2575	21.5235	17.5794	19.1064	19.4823	17.1956	19.9552	20.1376	16.0781	18.9733	18.2838	16.4597	14.5122	17.8943	16.7188	15.6744
Donor_26	Stage2_480_min_Verum	17.3363	14.7224	18.8098	23.0799	15.6272	19.6223	17.1065	16.0718	16.822	19.8437	18.2645	19.3841	15.3863	17.3166	17.0051	17.2096	17.385	17.9084	15.2407	17.273	18.2493	16.6937	18.1326	15.9901	15.9466	16.971	17.5554	17.455	20.2267	21.0322	15.5694	20.8963	20.0037	23.0914	19.3241	20.5451	19.6221	17.2243	20.4414	21.14	15.4481	19.4489	18.7296	16.4342	15.6941	17.2867	17.0218	15.8678
Donor_27	Stage1_0_min	18.4312	15.6059	18.6433	21.1518	15.425	19.5209	15.138	15.5967	17.129	20.4237	16.3659	17.8276	17.3919	17.7938	17.3562	17.4343	16.3333	18.12	16.058	17.5078	14.838	15.912	18.4641	16.1515	15.6796	14.0363	17.0026	17.2171	19.6629	20.4787	15.6523	21.192	20.239	21.8679	18.5977	19.6409	18.6111	16.4449	19.0293	20.5216	17.8213	18.3373	17.3419	16.2147	17.5701	18.0849	17.4172	14.9661
Donor_27	Stage1_60_min	18.1873	14.321	18.7308	21.0617	15.1658	19.5654	16.4458	15.7345	17.253	18.641	17.8236	17.7132	17.19	17.8646	17.5176	17.2882	16.6142	18.0816	16.1193	16.4754	15.0641	15.8988	18.3671	16.4227	15.8422	15.464	17.1926	17.2238	19.3956	20.621	16.3334	21.1801	20.2671	21.8893	18.3847	19.5402	18.5852	15.7812	19.1507	20.6027	17.8264	18.343	17.3284	16.1264	17.7564	17.965	17.5338	15.1041
Donor_27	Stage1_120_min	18.3956	15.366	18.9042	21.1026	15.0526	19.8652	17.0706	15.7287	17.6187	18.6791	18.424	17.741	17.0192	17.7919	17.8228	17.4169	16.4549	18.2192	16.0638	17.175	14.2871	15.9122	18.4866	16.3845	16.0103	14.6098	17.297	17.2669	19.2013	20.8202	15.8573	21.0463	20.2066	21.8941	18.5428	19.5168	18.5243	16.8188	19.0269	20.7961	17.7946	18.25	17.2145	15.7188	17.555	18.7249	17.1634	15.8373
Donor_27	Stage1_240_min	18.7121	15.6636	19.2526	21.0873	15.8626	20.3733	17.3569	15.9921	17.8531	19.4951	18.2797	17.9154	17.3144	17.9646	18.1322	17.7888	16.3428	18.6166	16.0798	16.7384	16.0477	16.0519	18.6872	16.7751	16.8006	16.512	18.2303	18.057	18.7936	21.1431	15.8141	20.6743	19.877	21.6761	18.3875	19.3991	18.2786	17.3358	18.7456	20.8607	17.6906	18.0207	17.442	16.1952	17.4063	18.6472	16.8975	16.584
Donor_27	Stage1_480_min	18.0576	15.8438	18.6033	20.3921	15.7876	21.8236	18.8288	15.6858	17.1003	17.4061	16.2102	16.4968	16.6052	17.0998	18.1631	17.2767	16.0363	17.9938	15.498	17.0273	14.4291	15.4613	17.9962	15.6739	16.0783	14.6943	16.5477	16.4512	19.5316	19.6612	15.8752	21.0995	20.4456	22.0429	17.6683	19.0518	18.5038	16.9985	19.1212	21.2466	18.6509	18.765	17.9119	16.275	17.4487	14.6067	17.2981	16.0375
Donor_27	Stage2_0_min_Verum	18.761	15.8838	20.4776	21.2296	16.2568	20.7138	18.5347	15.7488	18.7636	18.9935	18.1717	17.9367	17.7566	17.7268	18.4428	15.8724	17.093	19.1692	16.2387	18.178	15.17	16.13	18.6106	16.221	16.7963	15.9909	17.0389	17.5887	19.554	20.6065	16.6003	20.5256	19.4899	21.4078	17.9818	19.2477	18.2691	17.6661	18.9005	20.1519	18.2678	18.561	17.0776	17.0302	16.2692	17.9585	17.2263	17.3091
Donor_27	Stage2_60_min_Verum	18.4456	15.5762	20.2469	21.0315	15.4199	20.0369	18.1516	15.8959	18.6194	18.601	18.4909	17.8246	17.5178	17.7178	18.0051	15.7288	16.9965	18.8426	16.282	17.5983	16.6837	16.6052	18.5298	16.3393	16.5501	16.2549	17.2358	17.5665	19.3984	20.6307	16.0586	20.3915	19.385	21.5443	17.9108	19.0739	18.1296	17.0318	19.261	20.2416	18.1543	18.4603	17.1508	16.1206	16.0996	18.2817	17.2612	17.0602
Donor_27	Stage2_120_min_Verum	18.6816	15.6694	20.2984	21.8164	15.3242	20.0098	18.3649	15.9793	18.8623	18.9716	19.4635	17.9486	17.5038	18.0653	18.1017	15.7575	17.1009	19.0098	16.5135	17.833	15.8038	16.1414	18.7841	17.0951	16.9571	17.3968	18.1182	18.415	18.6771	20.8698	17.0469	20.076	18.8937	20.8045	18.9049	19.5403	18.0764	17.0675	19.0163	20.1506	18.1468	18.1868	16.9165	16.5844	16.1661	19.2041	17.152	17.1147
Donor_27	Stage2_240_min_Verum	18.4696	15.9383	19.5999	20.8012	15.0545	19.7126	17.361	15.5827	18.4701	18.4889	19.3073	17.8132	17.265	17.6567	17.904	15.7449	16.5888	18.7464	16.2233	17.7826	15.9812	16.1494	18.6077	16.5649	16.8721	17.0592	17.8252	18.2056	19.1934	20.7543	15.128	20.0739	19.0203	21.2071	17.9303	19.1103	17.8722	17.1147	19.1211	20.3793	17.7928	18.2891	17.1761	16.878	15.8571	18.3378	17.0396	16.9671
Donor_27	Stage2_480_min_Verum	16.9156	14.8308	18.53	19.9759	15.0965	17.68	16.7174	15.2054	17.1288	17.5008	14.6802	15.9705	16.1007	17.1143	15.7853	15.3431	16.3848	17.4264	15.715	17.2813	15.0947	15.6886	18.5081	15.6362	15.0167	15.8854	16.425	16.3321	19.7911	19.2698	14.6407	20.5916	19.2938	21.9107	16.898	18.5468	18.0568	14.9205	19.2884	20.5685	18.1296	18.6446	17.2434	13.9079	16.2623	16.5178	17.2271	14.8491
Donor_28	Stage1_0_min	18.0671	14.8105	19.7977	20.6132	15.4559	19.4386	18.0663	15.5845	17.9164	19.0091	17.6188	18.3932	16.8571	18.1282	17.2328	17.115	16.629	18.4231	15.9095	17.4351	17.0069	15.8868	18.6461	16.488	15.4278	16.019	17.5139	17.7005	20.1553	20.1485	16.2864	21.0611	20.0957	21.5809	17.523	19.3605	18.3169	15.4262	18.995	20.6035	18.9319	18.4127	16.3873	15.35	17.7685	16.8859	17.4742	15.5678
Donor_28	Stage1_60_min	18.2764	14.8781	19.4845	20.2423	14.9368	19.4273	17.2546	15.6425	17.8367	18.7741	18.1729	18.388	17.0118	18.1833	17.3218	16.9606	16.6053	18.4688	15.7684	16.2125	16.9417	16.0716	18.7826	16.8088	15.7104	16.5478	18.1114	17.9069	19.7596	20.5143	16.2749	20.8682	19.6586	21.4453	17.1415	19.147	18.0829	15.9902	18.7254	20.5938	18.5459	18.1248	16.5874	15.8082	17.0342	17.3274	17.1507	16.2108
Donor_28	Stage1_120_min	18.7593	15.2284	19.8928	21.3444	14.0001	19.6298	17.7149	16.2824	18.1626	19.4997	19.0805	18.7525	17.1483	18.896	17.4964	16.9467	16.6285	18.8054	16.6186	17.9275	17.2286	16.9703	19.742	17.6198	16.3472	18.002	19.2332	19.0712	19.5448	21.2463	16.248	21.0003	19.8981	22.176	18.3507	19.764	18.1472	15.1726	19.0919	21.2219	18.574	18.5354	16.5112	14.9806	16.974	19.3528	17.2488	16.2903
Donor_28	Stage1_240_min	18.7253	15.6312	19.4568	21.0478	15.3433	19.2997	17.121	16.3636	17.8529	18.985	18.7127	18.3727	18.9046	19.0651	17.2178	22.5075	18.1206	18.5541	16.7153	17.7781	20.2373	16.8023	19.7034	17.4671	16.4765	18.1209	19.176	19.1334	20.4036	21.1609	16.3071	20.6802	19.8523	22.3783	18.1608	19.9134	18.0026	15.6876	19.8446	21.821	18.1411	18.4348	16.6713	20.0623	18.7153	18.9976	17.0202	16.4608
Donor_28	Stage1_480_min	17.7425	14.4228	19.2551	21.2738	14.7059	18.7387	16.9914	15.5125	17.5016	17.9852	17.4796	17.7314	16.7414	17.9575	16.4409	17.3951	16.3467	18.1171	15.5074	17.2339	17.8222	15.852	18.4863	16.1312	15.6567	15.8694	17.3427	17.5473	20.4166	20.429	14.7552	20.9848	19.9557	23.3776	17.484	19.3546	17.8387	14.5002	19.3496	22.018	18.2744	18.5595	16.7254	16.0386	17.0023	15.9494	16.9439	15.7497
Donor_28	Stage2_0_min_Placebo	17.3571	14.457	19.056	20.2628	15.4	18.1825	17.3451	14.3321	17.0907	18.7407	16.7481	18.6355	15.712	17.7284	16.2371	17.6107	16.3808	17.7396	15.4477	16.9118	17.2776	15.5864	18.2448	15.9969	15.5426	15.251	16.9055	16.7581	20.1706	19.7392	15.8973	21.4981	20.7465	21.4024	17.1808	19.7064	18.3807	15.4817	18.9128	20.2896	18.5608	18.1953	15.3478	15.8965	19.879	16.5038	17.3955	15.1742
Donor_28	Stage2_60_min_Placebo	17.9505	14.5653	18.8324	20.4827	14.4893	18.6178	16.9442	15.294	17.0872	18.9819	17.5658	18.5798	14.9754	17.6961	16.3982	17.0527	16.147	17.7434	15.6607	17.1946	16.8249	16.1015	18.4321	16.6626	14.9197	16.7393	17.7199	17.4912	19.6259	20.3201	16.4318	21.2762	20.3053	21.3626	17.3713	19.4936	17.9492	15.563	18.727	20.175	17.913	17.9345	15.7234	14.4332	19.0054	17.948	17.1018	14.6053
Donor_28	Stage2_120_min_Placebo	18.1703	15.4758	19.3469	21.0829	15.8813	19.0077	17.4841	15.6646	17.6339	19.5838	17.3846	18.7212	16.8562	18.0815	17.0177	16.8863	16.4451	18.1261	15.8007	17.389	16.8075	15.847	18.6787	16.85	15.9268	17.2994	18.1362	17.7718	19.323	20.6671	16.8502	21.1325	20.257	21.5861	18.1011	19.5089	18.0319	15.055	18.7198	20.4136	17.9019	18.0343	15.4532	14.8861	18.9528	18.6587	17.0861	15.7166
Donor_28	Stage2_240_min_Placebo	18.0546	15.4465	19.1054	20.5649	14.4418	19.3573	16.7728	15.3222	17.6221	19.1768	18.595	18.4861	17.691	17.9776	17.2763	19.5762	16.7585	18.3645	15.7369	17.177	17.9615	16.5404	18.5219	16.7646	16.2037	17.3271	18.5201	18.3934	20.1298	20.697	15.73	21.0161	19.9835	21.8106	17.7062	19.3613	17.8165	16.36	18.8174	20.828	17.5842	18.2329	16.2375	17.8084	18.6846	18.4083	16.9192	16.5373
Donor_28	Stage2_480_min_Placebo	17.4474	14.0801	19.8617	21.5076	14.3118	19.5578	17.6576	13.8636	17.8355	18.4038	15.0157	16.5694	16.7277	17.4431	17.2813	16.7837	16.297	18.496	15.4764	17.4245	15.759	15.2205	19.1626	15.2309	15.522	14.4946	16.6401	15.9687	20.1916	19.2592	14.7605	21.3286	20.426	22.3289	18.9651	20.1669	18.0075	15.8742	18.698	21.1028	17.8836	18.2791	16.0333	15.1227	19.1735	14.3498	17.1315	16.056
Donor_29	Stage1_0_min	17.4178	15.206	18.7855	20.674	15.9776	18.7956	16.745	14.5619	16.8101	18.4645	15.523	17.1294	16.6566	18.1463	16.5264	16.8391	15.9733	17.8309	15.5555	17.1629	16.6812	15.7518	18.4088	16.3689	15.2177	16.2314	16.7931	16.5272	20.5209	19.6207	16.3874	19.9953	19.7931	22.0539	16.8248	18.4303	17.795	14.4747	18.9435	21.3247	15.1442	20.3782	17.1077	16.2789	15.703	14.8051	18.2125	14.7924
Donor_29	Stage1_60_min	17.2663	15.1662	18.3901	21.1753	15.2848	18.7955	15.8282	15.7953	16.4911	18.9049	15.6904	17.0847	17.9872	17.8348	16.5952	21.2476	17.403	17.6916	15.5548	16.8244	19.5469	15.6624	18.2323	16.2678	14.9264	16.1656	16.7794	16.0988	20.867	19.2359	15.8158	19.8071	19.6672	21.7874	17.2936	18.846	17.7732	15.1843	19.064	21.3093	15.2509	20.1037	16.9615	19.0211	17.9593	15.4229	18.1852	15.4148
Donor_29	Stage1_120_min	17.8613	15.1193	18.0748	21.8735	16.3774	18.9563	15.7409	14.8446	16.7293	18.8871	17.2304	17.8829	14.9935	18.3495	16.7078	17.1161	16.2768	17.8162	15.874	17.0526	16.8736	16.0646	18.5929	16.9529	15.6581	16.8476	17.6659	17.2977	20.1588	20.1499	16.0564	19.646	19.4136	21.6631	18.4967	18.8791	17.4496	16.0274	18.6318	21.0429	15.9132	19.7969	16.8405	16.1079	14.9774	17.6476	18.0205	15.4308
Donor_29	Stage1_240_min	18.1932	16.3791	18.5829	21.5532	14.7368	19.34	16.0693	15.1606	16.7182	18.8311	18.042	17.9159	16.7323	18.2431	16.7886	17.5512	16.4248	18.0486	16.0267	17.027	17.0534	16.0536	18.6959	16.9892	15.7129	16.9306	18.002	17.7913	19.4636	20.5949	16.0791	19.362	19.1271	21.2775	18.3355	18.9382	17.2982	16.585	18.6027	21.101	16.8299	19.4033	16.6147	15.8787	16.2997	18.3481	17.8278	15.8569
Donor_29	Stage1_480_min	17.6298	16.087	17.4729	20.754	15.7105	20.1629	17.226	16.6289	16.0045	18.1493	15.5955	17.4308	15.306	18.1987	16.4731	17.0731	16.2909	17.2685	15.8244	16.9128	17.7418	15.7262	18.4428	16.4277	15.4446	16.1874	17.2886	17.4789	20.6641	20.4009	16.0845	19.7832	19.5218	22.8114	16.8489	18.6848	17.6231	15.9891	19.2851	21.7372	18.1495	19.5212	16.8531	15.7415	15.5783	16.0687	17.8288	15.4063
Donor_29	Stage2_0_min_Placebo	17.5209	14.9682	18.953	20.5882	15.5529	18.7995	17.4911	13.4246	16.9173	18.9895	16.7181	16.7415	16.9055	17.9273	16.3808	17.4545	16.0633	17.7794	15.4754	17.1212	16.9166	15.9665	18.5701	16.027	14.4393	16.0387	16.7947	16.3733	20.409	19.3336	15.4446	20.6846	19.9844	21.5536	17.3091	19.0965	17.9084	14.8081	18.7824	20.9544	16.3116	19.5389	16.8374	15.016	14.14	15.2575	18.4365	16.2065
Donor_29	Stage2_60_min_Placebo	17.1899	15.365	18.7106	20.0845	14.1543	18.7784	17.2142	12.8414	16.7326	18.7871	16.8818	16.4255	16.8432	17.5495	16.314	17.322	15.9063	17.6321	15.2152	16.7512	16.6267	15.8199	18.2795	16.1594	13.4746	15.6722	16.2456	16.0372	20.3041	18.9261	14.8876	20.5531	19.7996	21.643	16.5245	18.7911	17.7633	15.6407	18.5601	20.8053	16.242	19.3353	16.8967	12.9183	14.2641	14.2287	18.1996	15.4635
Donor_29	Stage2_120_min_Placebo	17.4637	15.2064	18.3697	20.7764	14.8617	19.0037	16.184	14.3876	16.3434	18.8315	16.8867	17.0251	16.6909	17.9538	16.4662	17.0978	15.8604	17.5719	15.4438	16.7749	16.7038	15.7673	18.1817	16.2326	14.7023	15.5821	16.7061	16.283	20.3409	19.5589	15.1202	20.4601	19.7582	21.3469	17.8355	19.1158	17.7287	16.066	18.4511	20.6353	16.0999	19.1653	16.6715	14.9997	15.0312	14.4493	18.115	15.5362
Donor_29	Stage2_240_min_Placebo	17.7795	15.525	18.4027	21.4027	15.8201	19.1151	16.9924	14.6625	16.633	18.8874	17.6289	17.709	14.7102	18.1846	16.4021	16.8985	15.9397	17.6501	15.5259	16.4759	16.8024	15.8209	18.3546	16.3457	15.8428	15.82	17.0321	16.9046	20.1798	20.4252	16.15	20.4288	19.6085	21.2363	18.2895	19.1846	17.9019	15.8634	18.7606	20.7585	16.2207	19.0327	16.7044	15.5593	15.2807	15.6387	18.0391	15.2632
Donor_29	Stage2_480_min_Placebo	17.4525	15.4928	18.5526	20.6603	15.8274	19.4921	18.7096	15.5544	16.6935	19.5982	16.1153	17.441	15.8233	18.0124	16.3458	17.996	16.1366	17.506	15.4632	16.4759	17.3543	15.7165	18.1674	16.2866	15.3465	15.8904	17.1978	17.3028	20.5593	20.4334	15.9076	20.4018	19.7	22.2362	17.2302	19.1834	17.7638	15.8515	18.7935	20.9169	16.2068	18.8812	16.7411	16.1113	15.4174	15.8794	17.7721	14.0939
Donor_30	Stage1_0_min	18.6505	15.8912	19.3772	20.973	17.0989	20.5343	15.7263	15.6752	17.9105	19.881	18.0173	18.0313	17.6474	18.0938	18.5133	17.4454	17.4728	19.0847	16.0582	17.6978	17.6133	16.7472	18.4603	16.789	15.5994	16.6596	17.0415	17.5773	19.4991	20.3229	16.5294	20.1943	18.1838	21.1085	18.5102	19.7103	18.6394	17.3476	18.1786	19.9435	16.8894	17.9923	16.84	16.8375	15.0251	18.1306	16.8278	15.1294
Donor_30	Stage1_60_min	18.5262	14.8525	19.0859	21.1467	16.675	19.5167	16.8201	15.947	17.9771	19.444	18.506	18.5449	17.1246	18.3972	17.9153	17.3584	17.1199	18.7596	16.1404	17.5393	17.575	16.9402	18.5035	17.2764	15.1336	16.9253	17.2941	17.8879	19.4419	20.7536	16.2667	20.0639	18.0383	21.3041	18.6179	19.724	18.5144	14.9421	18.0787	19.9512	16.7381	17.8803	14.5266	16.054	15.3794	18.367	16.8589	15.2904
Donor_30	Stage1_120_min	18.4536	15.5878	19.0273	21.9768	15.9588	19.3899	16.557	15.6201	17.9886	19.8908	18.9146	18.644	16.6831	18.5602	18.0043	18.0436	17.1325	18.8755	16.2801	17.6362	17.7045	16.9992	18.6122	17.438	15.1945	16.9198	17.3547	17.6872	19.6294	20.9032	16.2129	20.1578	18.2278	21.3151	19.6452	20.2858	18.5276	15.1918	18.0019	20.1913	16.7397	17.7222	14.6228	16.3062	15.41	18.9696	16.8465	16.0675
Donor_30	Stage1_240_min	18.8065	15.5469	19.1102	21.816	16.332	19.5391	16.1871	15.5757	18.2614	19.7131	19.3173	18.2415	17.4286	18.3833	17.9788	19.1197	17.6861	19.1858	16.3598	17.6549	18.0835	16.7688	18.6958	17.3569	16.0203	17.4335	18.0588	18.2767	18.8705	20.8909	16.3433	19.579	17.5382	20.7713	19.5672	20.1558	18.4278	15.914	18.3758	20.3874	16.8594	17.6025	16.4181	17.6089	16.9432	18.0925	16.7933	15.1887
Donor_30	Stage1_480_min	17.5698	15.6153	18.5355	19.54	15.421	18.9319	17.8289	14.606	17.3234	17.9664	16.32	16.788	16.0077	17.481	16.6486	17.5658	16.2111	18.0917	15.4593	17.005	16.6816	15.9763	18.2611	16.2378	14.6587	15.8412	16.4195	16.6099	19.5003	19.5366	16.1545	19.9159	18.1897	21.3681	16.829	18.9711	18.2321	15.8063	18.2183	20.6284	16.482	17.9654	15.3938	16.2544	15.0351	14.6612	16.3972	16.198
Donor_30	Stage2_0_min_Placebo	18.163	15.7415	17.5502	21.6527	14.6757	17.9076	15.8961	15.5506	16.7038	18.8551	17.7951	18.4774	15.2844	18.1616	16.311	17.5308	16.4141	17.7488	16.1566	17.9184	17.3802	16.6911	18.7005	17.0273	14.8966	17.3762	17.3098	18.2657	19.3854	20.4065	15.9426	18.7281	17.807	21.5127	17.9817	18.9389	18.4354	15.9693	18.5609	20.2518	18.7087	17.8895	14.9531	15.8674	15.5156	14.714	16.778	14.2967
Donor_30	Stage2_60_min_Placebo	18.2879	14.88	18.0328	21.9844	15.6507	18.6382	14.8963	15.7874	17.1651	19.2406	18.1935	18.8389	16.5258	18.3371	16.9973	17.4909	16.6638	18.0961	16.3346	17.8388	17.4104	16.8753	18.6984	17.4408	15.1815	17.627	17.5602	18.4925	19.6043	20.8361	17.4712	18.8561	17.6759	21.5245	18.3734	19.1895	18.2729	15.0793	18.3495	20.211	18.5365	17.7649	15.8566	16.0718	15.1545	14.6316	16.6986	14.6636
Donor_30	Stage2_120_min_Placebo	18.1786	15.4533	18.3381	22.2059	16.079	19.0819	15.7711	15.5597	17.5595	19.6221	18.5193	18.671	16.8733	18.3719	17.378	17.6812	16.8774	18.3817	16.1947	17.5821	17.4282	16.8911	18.5344	17.3395	15.666	17.5645	17.6323	18.4717	19.4882	20.8767	16.1666	18.6141	17.6856	21.0448	19.205	19.6622	18.229	15.2763	18.6283	20.0878	18.4862	17.8171	16.1041	16.2329	15.4632	14.0146	16.7144	15.5053
Donor_30	Stage2_240_min_Placebo	18.3262	14.5399	18.4164	21.5423	14.7227	19.2975	14.7165	15.2635	17.5052	19.4814	18.7926	18.6089	16.6985	17.9582	17.358	17.7699	16.9693	18.421	15.9964	17.5531	17.3498	16.6034	18.5134	17.2227	14.9586	17.8149	18.113	18.643	18.997	21.1489	15.889	18.4464	17.6764	21.1693	18.6631	19.3764	17.9673	14.0824	18.1731	20.0898	17.9627	17.6062	15.4789	16.4151	14.8371	15.3241	16.3644	14.6856
Donor_30	Stage2_480_min_Placebo	17.5645	14.9732	16.8332	20.675	15.6075	19.3834	16.3379	15.2044	16.0401	18.3623	15.3322	18.2182	15.266	17.9162	16.6554	17.4084	15.9923	17.2841	15.8565	17.4362	17.0645	16.6739	18.5259	16.7497	14.9091	17.2382	17.5089	18.1925	19.6044	20.702	16.2982	18.7091	17.6566	21.9695	17.7499	18.982	18.0178	15.4263	18.4715	20.6346	18.1676	18.0847	15.5822	14.9463	15.1774	13.6884	16.4554	15.7221
[truncated: 88 more columns]
