# Supplementary material for: Time Course of Plasma Proteomic and Oxylipin Changes Induced by LPS Challenge and Modulated by Antioxidant Supplementation in a Randomized Controlled Trial
Source: Antioxidants (Basel). 2025 Apr 29;14(5):536. doi: 10.3390/antiox14050536 (PMC12108157; doi:10.3390/antiox14050536)
Supplement: Supplementary file 1 [file antioxidants-14-00536-s001.zip › Supplementary Table S7.xlsx]

## Sheet: Tabelle1
Compound	Stage 1_60 min - 0 min			Stage 1_120 min - 0 min			Stage 1_240 min - 0 min			Stage 1_480 min - 0 min
	log2FC	adj.P.Val	Significant	log2FC	adj.P.Val	Significant	log2FC	adj.P.Val	Significant	log2FC	adj.P.Val	Significant
11,12-DiHETrE	-0.0377346	0.828141		0.158786	0.0409103		0.530204	9.65851e-13		-0.199728	0.00857405
11-HDoHE	-0.0998372	0.785417		0.257745	0.103443		0.353498	0.0190855		0.0165048	0.943407
11-HETE	-0.103525	0.785417		0.187605	0.279028		0.451585	0.00422641		-0.00889538	0.967143
12,13-DiHOME	0.054479	0.808967		0.52752	7.76972e-08		0.412163	1.78381e-05		-0.121274	0.245749
12-HEPE	0.07382	0.83401		0.285151	0.117679		0.585744	0.000708262		0.537665	0.00220217
12-HETE / 8-HETE	0.100399	0.785417		0.653907	2.94808e-05		1.07903	1.38089e-12	+	1.05621	4.48283e-12	+
12-HHTrE	0.389565	0.0853168		1.04487	1.59932e-08	+	0.960205	9.64437e-08		0.884233	1.02795e-06
13(14)-DiHDPA	-0.0778791	0.561767		0.172963	0.0286235		0.36789	1.04837e-06		-0.342521	6.30877e-06
13-,16- and 17-HDoHE	0.0712739	0.828316		0.421456	0.00730302		0.630575	2.89161e-05		-0.0350166	0.865458
13-HOTrE	-0.0891882	0.785417		0.485728	0.000510519		0.653124	1.47163e-06		-0.689053	4.04061e-07
13-OxoODE	-0.0713624	0.83401		0.445534	0.0111726		1.01924	1.48121e-09	+	-0.628296	0.000240445
14(15)-EET	0.0495618	0.77926		0.269784	0.000107098		0.269522	7.46127e-05		-0.435497	1.53602e-10
14(15)-EpETE	0.269019	0.31651		0.470499	0.0150103		0.921445	6.7281e-07		0.418891	0.0278808
14,15-DiHETrE	-0.0127943	0.874467		0.220412	2.32443e-06		0.488318	6.95302e-26		-0.185093	5.70118e-05
14-HDoHE / 10-HDoHE	-0.0449993	0.857096		0.370818	0.0109439		0.669589	1.72694e-06		0.319166	0.0266633
15deoxy-PGJ2	-0.103896	0.847538		0.270253	0.370707		0.830223	0.00250817		0.503012	0.0783011
15-HEPE	0.203274	0.258784		0.27239	0.0409103		0.476468	0.000192859		-0.0566162	0.735545
15-HETE	-0.0748498	0.785417		0.208852	0.090135		0.497729	1.97265e-05		-0.0450095	0.759276
16(17)-DiHDPA	-0.0536506	0.593569		0.184022	0.0010996		0.462143	3.97337e-17		-0.173144	0.00184618
17(18)-DiHETE	-0.346889	0.00362166		-0.171389	0.103443		0.141842	0.160386		-0.281131	0.00579801
18-HEPE	0.0352729	0.874467		0.111647	0.448182		0.250821	0.056608		0.0726637	0.647113
18-HETE	0.00406975	0.978611		-0.0162001	0.884289		0.360481	0.000141606		-0.301864	0.00177531
19(20)-DiHDPA	-0.0967278	0.155874		0.116577	0.031998		0.440625	2.71158e-17		-0.0594742	0.296206
19-HETE	0.113427	0.125608		0.368061	3.2508e-10		0.689286	1.11831e-31		-0.352061	7.58582e-10
20-HDoHE	-0.0667402	0.808967		0.350316	0.00494891		0.926705	9.04652e-15		0.410052	0.000714364
20-HEPE	-0.00869409	0.968674		0.388183	2.55494e-05		1.10247	1.05603e-32	+	-0.319057	0.000459907
20-HETE	0.120459	0.157185		0.534763	1.63665e-15		1.22649	1.85072e-65	+	0.00413765	0.967143
22-HDoHE	0.0346295	0.83401		0.416224	6.08628e-07		1.08956	1.21191e-37	+	0.0113419	0.925349
293_10.42	-0.0274208	0.83666		-0.0694664	0.347908		-0.267396	7.20486e-05		0.17411	0.0114708
293_10.55	0.18098	0.0104672		0.552341	3.32715e-18		0.788617	6.23124e-36		0.0765713	0.245749
2-Arachidonoyl-Glycerol	0.0941071	0.807627		0.276831	0.0983626		0.280084	0.0787123		-0.0644354	0.747506
313_10.40	-0.04963	0.845736		-0.145706	0.298236		-0.33616	0.00868399		-0.0440779	0.787247
313_10.45	-0.110666	0.788924		-0.225934	0.236808		-0.377627	0.0317909		-0.139008	0.487328
313_10.75	-0.0629469	0.599653		-0.145464	0.03233		0.0735318	0.270505		1.1012	5.21918e-55	+
313_8.04	0.116867	0.561767		0.591207	3.11573e-07		0.354811	0.0017813		-0.0862959	0.502458
313_8.24	0.0385975	0.83401		0.144796	0.139715		0.144968	0.119797		-0.0839075	0.427402
319_8.85	-0.169599	0.00362166		-0.205372	5.52737e-05		-0.314797	2.30258e-10		-0.366675	1.98481e-13
321_10.88	-0.0558268	0.857096		0.436346	0.0150464		1.10076	1.69339e-10	+	0.549605	0.00177531
331_8.60	-0.102197	0.166284		-0.019091	0.792179		0.15875	0.00477984		0.365942	7.05049e-11
333_9.2	-0.0672759	0.482625		0.0683529	0.289222		0.441837	4.82729e-14		0.903777	1.07337e-47
335_6.88	-0.0895276	0.828141		-0.139057	0.461826		-0.136845	0.433127		0.423175	0.0144711
335_9.77	-0.110116	0.31651		-0.170023	0.0320711		-0.186858	0.0141405		0.12925	0.105303
337_9.84	-0.0997332	0.273804		-0.0542075	0.453592		0.0124763	0.846118		0.168329	0.0107885
349_4.38	-0.0679793	0.859868		-0.0276449	0.908584		0.555701	0.0116423		0.294944	0.215908
351_4.42	0.0965576	0.828141		0.15574	0.470632		0.580789	0.00279086		0.129111	0.565653
367_12.87	0.0313449	0.931834		0.831242	1.43374e-06		0.660104	8.90868e-05		-1.24557	1.66912e-13	+
373_8.15	-0.138185	0.00139239		-0.183308	3.01972e-07		-0.306799	2.76087e-18		-0.344345	2.53028e-22
4-HDoHE	0.117448	0.748242		0.448222	0.00506776		0.879192	8.86278e-09		0.136218	0.436999
5(6)-EET	0.272736	8.37346e-05		0.516976	1.34161e-17		0.574785	1.6174e-22		0.0917136	0.13713
5,6-DiHETrE	-0.134017	0.00538244		-0.0895589	0.040209		0.0133022	0.755563		-0.161532	0.00012377
5-HEPE	-0.0999802	0.785417		0.305989	0.0599522		0.876442	1.44836e-08		-0.142229	0.425999
5-HETE	-0.0289368	0.931834		0.212324	0.219312		0.541351	0.000708262		0.00198849	0.989604
5-Oxo-ETE	0.0775278	0.828316		0.171662	0.332427		0.485405	0.00269263		-0.176987	0.320167
6trans-LTB4	-0.152206	0.676281		0.0289656	0.886249		0.562162	0.00191443		0.133626	0.5145
7-HDoHE	0.104782	0.785417		0.303102	0.0504259		0.59941	5.42804e-05		0.0488149	0.79514
8,9-DiHETrE	-0.11398	0.0453475		-0.0349951	0.499728		0.206113	8.633e-06		-0.252386	5.16038e-08
8-HDoHE	0.0739602	0.828141		0.511744	0.000652732		0.880942	1.33852e-09		0.0634105	0.735979
9- and 13-HODE_9(10)- and 12(13)-EPOME	-0.00950702	0.968674		0.549576	5.46454e-06		0.927945	4.86505e-15		-0.0957197	0.478854
9,10-DiHOME	-0.0290659	0.854158		0.22773	0.0081126		0.132128	0.115855		-0.255574	0.0024331
9-HETE	-0.08564	0.808967		0.272696	0.0824258		0.656895	9.4873e-06		0.27406	0.0772352
9-HOTrE	-0.11902	0.676281		0.401512	0.0055863		0.515358	0.000204717		-0.166819	0.27189
9-HpODE	-0.161353	0.138561		-0.152474	0.083873		0.335605	5.85678e-05		1.03197	4.77171e-33	+
AA	-0.199546	0.308152		0.359327	0.0104034		-0.0491552	0.724555		-0.369277	0.00738386
AA-EA	0.0142942	0.968674		0.10336	0.527378		0.356653	0.0145167		0.183924	0.245749
Adrenic Acid	0.110854	0.800613		0.587987	0.0017671		0.423018	0.0201449		-0.263158	0.17764
Adrenic Acid isoform I	0.0828792	0.828141		0.457669	0.00793716		-0.234888	0.16081		-0.40012	0.0187396
a-Linolenic Acid	0.0788361	0.829629		1.26221	5.36308e-13	+	1.1543	1.04208e-11	+	-1.75543	3.56171e-24	+
Arachidoyl-EA	0.0706024	0.920977		0.107153	0.803931		0.313386	0.361756		-0.277586	0.475418
Cholic Acid	-0.656435	0.00447186		-1.1855	5.4977e-09	+	-2.39559	9.4699e-32	+	-2.1753	8.11366e-27	+
Cortisol	0.0269789	0.982476		0.358706	0.764316		0.61592	0.504879		-0.157654	0.902605
Deoxycholic Acid	-0.301625	0.0647705		-0.512213	0.000138446		-1.13984	6.25262e-18	+	-0.700131	1.00093e-07
DGLA	-0.00937774	0.978611		0.470764	0.0159041		0.145665	0.448216		-0.536426	0.00521613
DGLA isoform I	0.182609	0.343926		0.3699	0.00788532		0.128865	0.347756		-0.227342	0.105835
DGLA isoform II	0.0237057	0.945814		0.490749	0.00296827		0.295149	0.065444		-0.477355	0.00316963
DHA	0.182692	0.0804467		0.556082	7.4493e-11		0.189001	0.0236135		-0.211061	0.0133097
DHA isoform I	0.281908	0.593569		1.37801	2.66346e-06	+	0.62266	0.0305627		-1.21775	2.57516e-05	+
DHA isoform II	0.459373	0.0407283		0.591235	0.00179095		0.05247	0.77614		-0.624055	0.000786825
DHA-EA	-0.0133394	0.968674		0.214618	0.204316		0.486794	0.00191532		0.297739	0.0678899
DPA	0.283547	0.241855		1.0683	1.61527e-09	+	0.659619	0.000137079		-0.519269	0.00316963
DPA isoform I	0.168115	0.332486		0.681773	2.00979e-08		0.28149	0.0182066		-0.319775	0.00845022
EPA	-0.204439	0.145506		0.228586	0.0409103		-0.0537192	0.624223		-0.426997	8.03466e-05
g-Linolenic Acid	0.190382	0.340795		1.12658	2.5796e-15	+	1.05242	2.74207e-14	+	-0.838285	1.26359e-09
g-Linolenic Acid isoform I	0.30374	0.195353		1.51038	6.54545e-17	+	1.23036	1.50383e-12	+	-1.2075	4.47273e-12	+
Glycocholic Acid	-0.392479	0.0477417		0.464319	0.00596391		-0.240649	0.141868		1.23297	3.30179e-14	+
Glycodeoxycholic Acid	-0.144661	0.644343		0.404879	0.0150464		-0.118575	0.467142		1.64233	6.744e-24	+
Glycolithocholic Acid	0.550114	0.0162513		0.663058	0.000939958		0.245929	0.213293		2.92148	9.46651e-46	+
Hepoxilin A3	-0.270562	0.382153		0.0540177	0.835704		0.648237	0.00200929		0.169391	0.478854
HHTrE isoform I	-0.114844	0.340795		-0.0208397	0.835704		0.0660591	0.437048		0.545059	4.85333e-11
HpODE isoform I	-0.055861	0.808967		0.389986	0.000107098		0.309957	0.00174062		0.745132	4.26102e-14
HpODE isoform II	-0.0242347	0.854158		0.155715	0.0323108		0.164984	0.0182066		-0.284232	5.21896e-05
HpODE isoform III	-0.0410691	0.828316		-0.0468925	0.644252		0.0913303	0.29338		0.369419	1.55145e-05
Linoleic Acid	-0.0548865	0.874467		0.762983	0.000241594		0.52411	0.0100686		-1.03662	3.36737e-07	+
Linoleoyl-EA	-0.0887636	0.854158		0.139085	0.645032		0.453705	0.0779788		0.0804609	0.800749
Lipoxin A4	0.028143	0.945814		0.20195	0.332427		0.543555	0.0040569		0.0789005	0.743896
LPC (0:0/16:0)	-0.121181	0.00236375		-0.229572	8.97786e-12		-0.549915	1.08085e-54		-0.54901	2.17852e-54
LPC (0:0/18:1)	-0.145577	0.00236375		-0.280019	3.9087e-12		-0.840829	4.43592e-79		-0.865387	2.42629e-82
LPC (0:0/18:2)	-0.12511	0.00101012		-0.227705	4.92905e-13		-0.641218	1.17143e-76		-0.926709	6.78537e-127
LPC (0:0/20:4)	-0.10283	0.00391453		-0.127345	4.91659e-05		-0.356587	7.34536e-30		-0.504468	7.55759e-53
LPC (0:0/20:5)	-0.171887	0.0164235		-0.253963	4.89684e-05		-0.761974	1.3539e-33		-1.05959	2.40105e-57	+
LPC (0:0/22:4)	-0.157474	0.0133492		-0.328906	3.33905e-09		-0.992505	2.39034e-62		-0.714719	1.09401e-36
LPC (0:0/22:5)	-0.0887024	0.0517576		-0.105313	0.00659715		-0.393181	2.5775e-25		-0.336969	2.86289e-19
LPC (0:0/22:6)	-0.141274	0.00362166		-0.183434	9.3772e-06		-0.496584	1.05603e-32		-0.652054	3.85632e-51
LPC (16:0/0:0)	-0.0696142	0.0744275		-0.145646	4.73771e-06		-0.252781	5.59116e-16		-0.27974	5.12777e-19
LPC (18:1/0:0)	-0.125928	0.00899773		-0.279231	5.39603e-11		-0.768672	1.12335e-63		-0.77488	3.08031e-64
LPC (18:2/0:0)	-0.0743605	0.00362166		-0.0847188	0.000150648		-0.267319	1.60947e-32		-0.346692	6.22819e-50
LPC (20:4/0:0)	-0.0526852	0.0804467		-0.0091159	0.771747		-0.0822614	0.000657963		-0.0796794	0.001123
LPC (20:5/0:0)	-0.179657	0.00589538		-0.239404	3.63688e-05		-0.71296	3.64365e-34		-0.951061	1.21574e-54
LPC (22:4/0:0)	-0.0964003	0.125608		-0.23203	2.57737e-06		-0.686138	8.65193e-42		-0.6053	7.33729e-34
LPC (22:5/0:0)	-0.132766	0.00362166		-0.221465	2.68849e-08		-0.686934	4.33694e-59		-0.625379	6.47113e-51
LPC (22:6/0:0)	-0.116149	0.00236375		-0.131854	4.88018e-05		-0.440191	2.7511e-40		-0.479863	2.15187e-46
LPE (0:0/16:0)	-0.216163	0.00538244		-0.431307	3.2508e-10		-0.968154	8.52326e-43		-0.287914	2.03894e-05
LPE (0:0/18:1)	-0.287698	0.00236375		-0.515022	7.51148e-11		-1.55434	4.26696e-72	+	-0.959685	2.77004e-33
LPE (0:0/18:2)	-0.183565	0.00538244		-0.295866	3.42095e-07		-1.31091	9.65013e-88	+	-1.15533	3.55586e-73	+
LPE (0:0/20:4)	-0.128397	0.0470825		-0.146376	0.00761834		-0.933863	1.6062e-59		-0.778407	1.53728e-44
LPE (0:0/20:5)	-0.12732	0.273804		-0.190416	0.0268784		-1.00856	1.00108e-32	+	-1.05191	4.24914e-35	+
LPE (0:0/22:6)	-0.0414619	0.676281		0.0521884	0.332427		-0.702349	1.34941e-42		-0.572742	3.17206e-30
LPE (16:0/0:0)	-0.255068	0.0027918		-0.490397	1.53358e-11		-1.19616	3.86061e-55	+	-0.56778	1.52609e-15
LPE (18:1/0:0)	-0.2075	0.0218201		-0.264242	0.000783393		-1.07016	8.17807e-41	+	-0.653675	1.81352e-17
LPE (18:2/0:0)	-0.168613	0.00362166		-0.268745	7.63337e-08		-1.1169	6.93725e-87	+	-0.88589	1.76423e-61
LPE (20:4/0:0)	-0.0718285	0.125608		0.00720125	0.866898		-0.594824	4.86755e-53		-0.507862	5.51332e-41
LPE (20:5/0:0)	-0.0990208	0.244382		-0.0166272	0.830479		-0.880366	7.50832e-43		-0.978586	6.47113e-51
LPE (22:6/0:0)	-0.0446619	0.552459		0.059433	0.191382		-0.609203	6.82376e-43		-0.555706	7.59531e-37
LTB4 / 12-epi-LTB4	-0.179951	0.383058		0.0303199	0.859155		0.372822	0.00821909		0.0139304	0.94512
Oleic Acid	-0.00262159	0.986555		0.813991	9.80351e-07		0.655068	5.67675e-05		-1.25937	1.18774e-14	+
Oleoyl-EA	0.0299497	0.968674		-0.0208471	0.9542		0.219792	0.507397		-0.00462635	0.989604
Palmitic Acid	-0.17087	0.785417		0.239777	0.391353		-0.658699	0.00958547		-0.886197	0.000555692
Palmitoyl-EA	-0.145578	0.829968		0.013524	0.964789		0.0319568	0.916921		-0.057266	0.902605
PGE2	-0.0474227	0.854158		-0.0477164	0.792179		-0.306117	0.0285733		-0.273419	0.0596412
PGE2-EA / PGD2-EA	-0.263614	0.3717		0.057826	0.82349		-0.19751	0.337891		-0.407891	0.0498273
Sphingosine-1-phosphate	-0.672062	7.08553e-05		-1.03462	4.41819e-13	+	-2.33642	3.86061e-55	+	-0.804038	6.19284e-09
Stearic Acid	-0.0116811	0.978611		0.411733	0.100484		-0.373605	0.119655		-0.55649	0.0224202
Stearidonic Acid	0.380945	0.00611747		1.28349	5.06788e-24	+	1.25179	1.79697e-24	+	-1.03941	1.28015e-17	+
Stearidonic Acid isoform I	0.331819	0.00362166		0.810971	1.23798e-15		0.730535	8.32151e-14		-0.224949	0.0253673
Taurocholic Acid	-0.168028	0.785417		1.40894	1.26243e-07	+	0.555084	0.0332428		2.44298	1.91387e-20	+
tetranor-12-HETE	0.0785212	0.601994		0.337999	5.772e-05		0.445234	5.69612e-08		0.529246	1.22347e-10
TXB2	0.231295	0.33779		0.706844	3.03645e-05		0.78116	2.19927e-06		0.659223	7.71866e-05
