# Supplementary material for: Time Course of Plasma Proteomic and Oxylipin Changes Induced by LPS Challenge and Modulated by Antioxidant Supplementation in a Randomized Controlled Trial
Source: Antioxidants (Basel). 2025 Apr 29;14(5):536. doi: 10.3390/antiox14050536 (PMC12108157; doi:10.3390/antiox14050536)
Supplement: Supplementary file 1 [file antioxidants-14-00536-s001.zip › Supplementary Table S8.xlsx]

## Sheet: Tabelle1
Compound	Stage 2_Verum - Placebo_0 min			Stage 2_Verum - Placebo_60 min			Stage 2_Verum - Placebo_120 min			Stage 2_Verum - Placebo_240 min			Stage 2_Verum - Placebo_480 min
	log2FC	adj.P.Val	Significant	log2FC	adj.P.Val	Significant	log2FC	adj.P.Val	Significant	log2FC	adj.P.Val	Significant	log2FC	adj.P.Val	Significant
11,12-DiHETrE	-0.107651	0.715829		-0.197647	0.477683		-0.223564	0.372391		-0.0496071	0.922047		-0.244413	0.437137
11-HDoHE	-0.440035	0.406474		0.0565864	0.949235		0.0143717	0.967753		-0.162526	0.814852		-0.274779	0.595342
11-HETE	-0.164698	0.783616		-0.213827	0.751734		-0.351117	0.460303		-0.106461	0.918049		-0.535647	0.425666
12,13-DiHOME	-0.159394	0.642831		-0.112533	0.759464		0.0686058	0.82682		0.0795336	0.877491		0.316544	0.425666
12-HEPE	0.151561	0.802678		0.255386	0.669324		-0.0220721	0.967753		-0.0696843	0.93588		0.143553	0.847282
12-HETE / 8-HETE	-0.0863072	0.885215		-0.0469613	0.959127		-0.278817	0.615318		-0.494231	0.372084		-0.405437	0.533294
12-HHTrE	0.741541	0.137678		0.814277	0.0925418		0.759908	0.124878		0.520831	0.372084		0.366815	0.595342
13(14)-DiHDPA	0.134696	0.6535		-0.0054172	0.987276		0.344675	0.171362		0.0889449	0.82703		0.154983	0.647706
13-,16- and 17-HDoHE	0.279056	0.652571		0.380592	0.520493		0.177649	0.763783		0.340994	0.604304		-0.20728	0.816055
13-HOTrE	-0.0253094	0.966629		-0.0441136	0.949235		-0.0179622	0.967753		0.132906	0.82703		0.259511	0.595342
13-OxoODE	-0.357965	0.530796		0.034028	0.96217		0.235161	0.673971		0.0218285	0.990158		-0.284917	0.667234
14(15)-EET	0.171945	0.530796		0.254714	0.243674		0.292245	0.195221		0.245151	0.361437		0.149987	0.595342
14(15)-EpETE	-0.497471	0.50115		-0.0934629	0.920087		-0.425936	0.455505		0.13005	0.918049		-0.404659	0.595342
14,15-DiHETrE	-8.95926e-05	0.999275		-0.011704	0.96217		0.0298354	0.901571		0.0607324	0.822499		0.00456472	0.977473
14-HDoHE / 10-HDoHE	0.261411	0.642831		0.18074	0.766039		0.117093	0.82022		-0.00122864	0.998288		-0.161963	0.828285
15deoxy-PGJ2	-1.88582	0.00489302	+	-0.755938	0.340294		-0.437817	0.654556		-0.328982	0.813876		-0.729869	0.498178
15-HEPE	0.445952	0.357582		0.461178	0.243674		0.306625	0.455505		0.240657	0.680851		-0.282033	0.595342
15-HETE	-0.190589	0.6535		-0.185778	0.692471		-0.318039	0.378452		-0.194157	0.717768		-0.59441	0.196572
16(17)-DiHDPA	0.230114	0.339273		0.155488	0.49757		0.241977	0.22116		0.276141	0.2252		0.206993	0.425666
17(18)-DiHETE	0.254554	0.506824		0.318436	0.278211		0.03118	0.946869		0.167396	0.711096		0.256641	0.533294
18-HEPE	-0.389901	0.50115		-0.0615965	0.949235		0.22147	0.665749		0.254724	0.691461		0.0327404	0.964229
18-HETE	0.511545	0.0557112		0.389924	0.195222		0.400653	0.192407		0.305809	0.372084		0.288492	0.446562
19(20)-DiHDPA	0.222703	0.432495		0.128368	0.638759		0.235267	0.297704		0.208687	0.378443		0.0694636	0.835691
19-HETE	0.066147	0.815488		-0.0498468	0.885726		0.0976825	0.712294		0.0158543	0.990158		0.0431016	0.900912
20-HDoHE	0.0921084	0.874078		0.266687	0.634823		0.387654	0.378452		0.440366	0.372084		-0.106289	0.870443
20-HEPE	0.740883	0.000755353	+	0.622357	0.00585781	+	0.845067	3.89613e-05	+	0.767349	0.000278092	+	0.714225	0.0015286	+
20-HETE	0.223543	0.496295		0.139696	0.634823		0.300514	0.195221		0.258606	0.350936		0.164821	0.595342
22-HDoHE	0.52934	0.0589947		0.536532	0.0629613		0.695896	0.00843085	+	0.556866	0.0641198		0.48307	0.243318
293_10.42	-0.197095	0.528886		-0.156807	0.602836		-0.111935	0.698015		-0.171213	0.589579		-0.0862819	0.828285
293_10.55	0.0471998	0.863277		0.125081	0.63319		0.118126	0.615318		0.0339216	0.93588		-0.0686958	0.835691
2-Arachidonoyl-Glycerol	0.178588	0.715829		0.119471	0.842291		0.191255	0.698015		0.0836196	0.922047		0.0220086	0.970099
313_10.40	0.156887	0.783616		0.122529	0.850399		0.158122	0.763783		0.104599	0.918049		0.161116	0.828285
313_10.45	0.193235	0.803861		0.162504	0.850399		0.19214	0.789175		-0.0284443	0.990158		0.133385	0.880252
313_10.75	0.171816	0.530796		0.114954	0.700184		0.13787	0.615318		0.0326979	0.93588		0.13571	0.667234
313_8.04	-0.166281	0.676096		0.0400565	0.949235		-0.0159809	0.967753		-0.169747	0.731206		0.255466	0.584862
313_8.24	-0.156499	0.663083		-0.127333	0.759464		0.00756659	0.973689		-0.0542963	0.935271		0.109125	0.828285
319_8.85	0.684437	0.0173314	+	0.617509	0.0358764	+	0.634723	0.0304373	+	0.627592	0.0547813		0.59639	0.150831
321_10.88	-0.329065	0.642831		-0.386607	0.556353		-0.417603	0.455505		0.0296967	0.990158		-0.304998	0.693341
331_8.60	0.589865	0.000663312	+	0.818011	4.40322e-08	+	0.8294	2.54517e-08	+	0.756885	7.49224e-07	+	0.622085	0.000200316	+
333_9.2	0.0759818	0.829712		0.0572485	0.885726		0.165698	0.615318		0.112565	0.814852		0.116053	0.816055
335_6.88	-0.154654	0.815488		-0.226763	0.759464		-0.209564	0.738691		-0.191487	0.822499		-0.136085	0.868933
335_9.77	-0.20572	0.597924		-0.159445	0.692471		-0.0911333	0.795459		-0.0687638	0.918049		-0.0470849	0.927342
337_9.84	0.27311	0.506747		0.201461	0.62577		0.313688	0.35261		0.385052	0.32016		0.338647	0.425666
349_4.38	-1.03473	0.0557112		-0.290772	0.715432		-0.193587	0.783671		-0.246725	0.812129		-0.638067	0.425666
351_4.42	-1.19692	0.0122271	+	-0.71078	0.21601		-0.53749	0.35261		-0.111469	0.922047		-0.551949	0.442765
367_12.87	-0.00951352	0.98748		-0.111512	0.885726		-0.33903	0.615318		-0.340957	0.680851		-0.0279153	0.970099
373_8.15	-0.20853	0.339273		-0.225921	0.220755		-0.15471	0.400259		-0.192387	0.372084		-0.206032	0.425666
4-HDoHE	-0.219912	0.691839		0.321398	0.567378		0.150228	0.783671		0.326709	0.589579		-0.0755248	0.921066
5(6)-EET	-0.0337151	0.90363		0.0254241	0.949235		0.0847423	0.759641		0.00346422	0.996635		-0.0369468	0.921066
5,6-DiHETrE	-0.188242	0.528886		-0.265649	0.243674		-0.210972	0.372391		-0.185344	0.562348		-0.188676	0.550356
5-HEPE	0.202675	0.715829		0.23727	0.699523		0.360092	0.455505		0.223571	0.758513		-0.256686	0.717142
5-HETE	-0.247568	0.6535		-0.32908	0.556353		-0.395871	0.396569		-0.368499	0.562348		-0.674197	0.251196
5-Oxo-ETE	0.204783	0.715829		0.135725	0.842291		0.633979	0.183323		0.272325	0.691461		-0.187557	0.819424
6trans-LTB4	-0.495628	0.50115		-0.607536	0.243674		-1.01556	0.0304373	+	-0.346236	0.633177		-0.644163	0.425666
7-HDoHE	-0.282448	0.597924		0.00787664	0.987276		0.290151	0.526425		-0.0109767	0.995216		0.00715839	0.98503
8,9-DiHETrE	-0.0119127	0.966629		-0.0796562	0.759464		-0.03333	0.903544		0.0276748	0.93588		-0.0559804	0.85782
8-HDoHE	-0.265308	0.642831		-0.0960832	0.885726		-0.0632468	0.934548		-0.170395	0.814852		-0.440958	0.437137
9- and 13-HODE_9(10)- and 12(13)-EPOME	-0.0151703	0.975987		-0.0693405	0.885726		0.0376475	0.946869		0.094888	0.877491		-0.0579409	0.921066
9,10-DiHOME	-0.0733061	0.824386		-0.0954106	0.793871		0.141014	0.643385		0.0602149	0.918049		0.194642	0.584862
9-HETE	-0.387663	0.506747		-0.437136	0.332761		-0.567533	0.216427		-0.303751	0.614632		-0.594783	0.369209
9-HOTrE	0.0723879	0.883646		0.076376	0.885726		0.149686	0.738691		0.235641	0.656046		0.553745	0.251196
9-HpODE	0.0606113	0.874078		-0.0234758	0.96217		0.127677	0.712294		-0.020593	0.990158		0.138921	0.746047
AA	0.0967506	0.874078		-0.441545	0.315352		0.0305028	0.967753		-0.31324	0.589579		-0.143356	0.835691
AA-EA	0.0335969	0.95756		0.127069	0.808522		-0.14468	0.738691		-0.187841	0.718593		-0.0960482	0.868933
Adrenic Acid	0.118126	0.902907		-0.764889	0.278211		-0.85134	0.245183		-0.773277	0.372084		-0.482586	0.595342
Adrenic Acid isoform I	0.519253	0.449154		0.159873	0.838269		0.261796	0.665749		-0.160466	0.872001		-0.186227	0.828285
a-Linolenic Acid	0.99813	0.137678		1.01421	0.120042		0.905646	0.192407		0.666865	0.378443		0.741143	0.425666
Arachidoyl-EA	-0.0115977	0.98748		-0.0142596	0.987276		-0.101685	0.946178		0.185045	0.918049		0.0681228	0.962017
Cholic Acid	0.28219	0.767401		0.170664	0.885726		0.278797	0.759641		0.0249692	0.992829		0.00292858	0.994875
Cortisol	0.422063	0.874196		0.108283	0.973127		0.214519	0.946869		0.255006	0.945276		0.116449	0.970099
Deoxycholic Acid	-0.215004	0.755592		-0.195814	0.808522		-0.0107813	0.973711		0.204889	0.822499		-0.178584	0.835691
DGLA	0.287549	0.783616		-0.843681	0.305058		-0.334076	0.738691		-0.576391	0.597518		-0.274312	0.835691
DGLA isoform I	0.052397	0.9611		-0.309083	0.751219		-0.295488	0.714595		-0.506229	0.589579		-0.167414	0.870443
DGLA isoform II	-0.0400466	0.966629		-0.736262	0.278211		-0.687092	0.35261		-0.834201	0.32016		-0.470161	0.595342
DHA	0.207475	0.597924		0.039479	0.949235		0.333072	0.297704		0.132759	0.812129		0.155995	0.740502
DHA isoform I	0.132016	0.902907		-0.231487	0.849715		0.306758	0.759641		-0.354916	0.812129		-0.421979	0.740502
DHA isoform II	0.325011	0.642831		-0.182286	0.824905		-0.508587	0.372391		-0.118389	0.922047		-0.0747067	0.939003
DHA-EA	-0.2048	0.676096		-0.0348184	0.96217		0.215324	0.665749		0.323513	0.578843		0.347612	0.543717
DPA	0.356543	0.646826		-0.406552	0.601796		-0.0218556	0.967753		-0.333755	0.717768		-0.144726	0.877772
DPA isoform I	0.0379546	0.9611		-0.404018	0.43118		-0.123958	0.82022		-0.349021	0.589579		-0.343767	0.595342
EPA	0.769696	0.0648615		0.736013	0.0925418		0.808541	0.0597918		0.643928	0.2252		0.73248	0.243318
g-Linolenic Acid	0.492102	0.530796		0.715154	0.253653		0.690713	0.297704		0.471804	0.589579		0.485178	0.588043
g-Linolenic Acid isoform I	0.282398	0.732656		0.227754	0.824905		0.236191	0.763783		-0.000867267	0.998288		-0.0526623	0.964229
Glycocholic Acid	0.690454	0.181796		0.687506	0.169239		0.522632	0.310885		0.509039	0.372084		0.685528	0.344335
Glycodeoxycholic Acid	0.474438	0.530796		0.00922455	0.987276		0.0338171	0.967753		0.345438	0.707259		0.218322	0.828285
Glycolithocholic Acid	-0.393668	0.652571		-0.649384	0.340294		-0.668193	0.35261		0.0837198	0.945276		-0.177373	0.868933
Hepoxilin A3	-0.54777	0.50115		-0.663402	0.278211		-0.950546	0.111896		-0.267736	0.812129		-0.690225	0.425666
HHTrE isoform I	0.316829	0.50115		0.354654	0.315352		0.431347	0.22116		0.369913	0.372084		0.365938	0.437137
HpODE isoform I	0.0732097	0.848101		0.0806013	0.849715		0.181904	0.590621		0.0455993	0.93588		0.201909	0.595342
HpODE isoform II	0.0216931	0.95756		-0.0243608	0.949235		0.171099	0.442112		0.0694314	0.860514		-0.146283	0.595342
HpODE isoform III	0.200415	0.613578		0.224454	0.556353		0.296134	0.35261		0.151562	0.757864		0.13429	0.803964
Linoleic Acid	0.222447	0.803861		-0.67321	0.326726		-0.362701	0.665749		-0.491303	0.589579		-0.607996	0.528967
Linoleoyl-EA	0.164612	0.824945		0.194725	0.824905		0.0413612	0.967753		0.0923363	0.93588		0.162659	0.863006
Lipoxin A4	-0.922495	0.0557112		-0.113374	0.885726		-0.145251	0.82022		-0.174565	0.860514		-0.496905	0.48173
LPC (0:0/16:0)	-0.0110029	0.95756		-0.104449	0.339226		-0.0509395	0.698015		-0.132208	0.32016		-0.0120867	0.940387
LPC (0:0/18:1)	-0.0971057	0.597924		-0.183414	0.21601		-0.153533	0.306666		-0.188048	0.278582		-0.0709347	0.745229
LPC (0:0/18:2)	-0.040761	0.762309		-0.104824	0.326726		-0.0942725	0.383039		-0.0607014	0.707259		-0.027759	0.868933
LPC (0:0/20:4)	-0.187416	0.339273		-0.217042	0.189238		-0.209064	0.201508		-0.151121	0.415369		-0.135889	0.543717
LPC (0:0/20:5)	0.222182	0.530796		0.162855	0.659055		0.160918	0.634036		0.321071	0.350936		0.314876	0.425666
LPC (0:0/22:4)	-0.428084	0.0265774		-0.511841	0.00452697	+	-0.461571	0.0127389		-0.341298	0.138504		-0.238155	0.425666
LPC (0:0/22:5)	-0.0910736	0.6535		-0.144576	0.43118		-0.136254	0.446466		-0.0062995	0.992829		0.0478398	0.863006
LPC (0:0/22:6)	-0.0677452	0.829712		-0.134893	0.669324		-0.130289	0.665749		0.0481825	0.922047		0.0553138	0.880252
LPC (16:0/0:0)	-0.0369018	0.762309		-0.072847	0.532216		-0.0139387	0.934548		-0.114622	0.32016		-0.037884	0.828285
LPC (18:1/0:0)	-0.110144	0.506747		-0.201406	0.0925418		-0.11266	0.378452		-0.218268	0.0722491		-0.0776226	0.664463
LPC (18:2/0:0)	-0.00614411	0.95756		-0.0798163	0.243674		-0.00706059	0.946869		-0.054453	0.562348		-0.0244124	0.828285
LPC (20:4/0:0)	-0.0855183	0.597924		-0.183769	0.158185		-0.10984	0.400259		-0.166643	0.278582		-0.100623	0.584862
LPC (20:5/0:0)	0.173748	0.597924		0.146361	0.669324		0.18238	0.511675		0.262445	0.376378		0.30888	0.425666
LPC (22:4/0:0)	-0.309371	0.0557112		-0.388405	0.00761745		-0.27573	0.111896		-0.340141	0.0547813		-0.201022	0.425666
LPC (22:5/0:0)	-0.103029	0.597924		-0.201875	0.180244		-0.149225	0.35261		-0.0793918	0.718593		0.0163652	0.940387
LPC (22:6/0:0)	-0.00315895	0.98748		-0.120419	0.644104		-0.0749004	0.759641		0.00277279	0.996635		0.0442592	0.880252
LPE (0:0/16:0)	0.117446	0.715829		-0.07784	0.842291		0.0290467	0.946869		-0.206878	0.568197		0.154997	0.667234
LPE (0:0/18:1)	-0.315001	0.339273		-0.52399	0.0274692	+	-0.472964	0.0597918		-0.420868	0.138504		-0.134845	0.745229
LPE (0:0/18:2)	-0.225683	0.496295		-0.361742	0.101358		-0.346504	0.128166		-0.168469	0.589579		-0.0712412	0.850746
LPE (0:0/20:4)	-0.439539	0.00681851		-0.546873	0.000271716	+	-0.517438	0.000569772	+	-0.31458	0.115006		-0.244883	0.425235
LPE (0:0/20:5)	-0.00880395	0.98748		-0.14192	0.759464		-0.0645218	0.888969		0.224793	0.604304		0.246401	0.595342
LPE (0:0/22:6)	-0.183915	0.530796		-0.2732	0.243674		-0.224464	0.35261		-0.0158984	0.990158		0.0273424	0.940387
LPE (16:0/0:0)	0.139088	0.642831		-0.0933355	0.771431		0.0470614	0.888969		-0.244275	0.372084		0.128623	0.718575
LPE (18:1/0:0)	-0.301924	0.339273		-0.509624	0.0173339	+	-0.427105	0.0654903		-0.347376	0.2252		-0.130412	0.740502
LPE (18:2/0:0)	-0.105524	0.6535		-0.273086	0.161204		-0.210102	0.297704		-0.18421	0.396366		-0.0375892	0.900912
LPE (20:4/0:0)	-0.17237	0.194508		-0.347995	0.000349131		-0.278681	0.00888358		-0.230426	0.0641198		-0.127149	0.437137
LPE (20:5/0:0)	0.149462	0.642831		-0.02162	0.96217		0.0694326	0.814625		0.237335	0.387851		0.332988	0.348088
LPE (22:6/0:0)	0.0450163	0.863277		-0.131231	0.58619		-0.0601396	0.789175		0.0116131	0.990158		0.0914402	0.751608
LTB4 / 12-epi-LTB4	-0.351658	0.506747		-0.275173	0.596101		-0.468606	0.277484		-0.209705	0.731206		-0.441254	0.425666
Oleic Acid	0.703257	0.181796		0.281663	0.669324		0.382318	0.460303		0.0312795	0.990158		0.0729621	0.936745
Oleoyl-EA	0.133628	0.885215		-0.0215503	0.987276		-0.0275544	0.967753		0.206729	0.877491		0.0489482	0.968458
Palmitic Acid	0.689308	0.530796		-0.43444	0.728276		-0.193825	0.878887		-0.270315	0.877491		-0.46111	0.740502
Palmitoyl-EA	-0.114799	0.902907		0.045951	0.967667		0.0434216	0.967753		-0.217714	0.877491		-0.0800555	0.940387
PGE2	0.44714	0.432495		0.134875	0.838269		0.132895	0.789175		0.422033	0.378443		0.400356	0.48173
PGE2-EA / PGD2-EA	0.371755	0.530796		0.0997094	0.885726		0.368305	0.460303		0.59795	0.32016		0.382159	0.584862
Sphingosine-1-phosphate	-0.213036	0.663083		-0.455776	0.257364		-0.529004	0.201508		-1.1302	0.000278092	+	-0.18497	0.784074
Stearic Acid	0.336726	0.733501		0.337145	0.759464		0.777947	0.35261		-0.116204	0.93588		0.0917682	0.940387
Stearidonic Acid	0.518233	0.50115		0.696559	0.237865		0.696333	0.22116		0.658885	0.348611		0.490239	0.533294
Stearidonic Acid isoform I	0.357508	0.50115		0.454696	0.243674		0.425539	0.297704		0.300853	0.583147		0.209454	0.726099
Taurocholic Acid	0.743216	0.50115		0.90609	0.243674		0.588356	0.460303		0.331803	0.812129		0.798417	0.437137
tetranor-12-HETE	-0.117682	0.676096		-0.00114644	0.993598		0.180514	0.460303		-0.112527	0.76142		-0.00743515	0.977473
TXB2	0.346421	0.530796		0.32213	0.567378		0.231866	0.665749		-0.0607906	0.943799		0.0128823	0.977473
