# Supplementary material for: Time Course of Plasma Proteomic and Oxylipin Changes Induced by LPS Challenge and Modulated by Antioxidant Supplementation in a Randomized Controlled Trial
Source: Antioxidants (Basel). 2025 Apr 29;14(5):536. doi: 10.3390/antiox14050536 (PMC12108157; doi:10.3390/antiox14050536)
Supplement: Supplementary file 1 [file antioxidants-14-00536-s001.zip › Supplementary Table S9.xlsx]

## Sheet: Tabelle1
Category 1	Category 2	Category 3	Category 4	Category 5	Category 6	Category 7	Category 8	No category
DHA-EA	11-HDoHE	11,12-DiHETrE	Glycolithocholic Acid	319_8.85	313_10.40	293_10.42	16(17)-DiHDPA	15deoxy-PGJ2
Oleoyl-EA	11-HETE	12,13-DiHOME		373_8.15	313_10.45	313_10.75	17(18)-DiHETE	18-HEPE
Palmitoyl-EA	12-HEPE	13(14)-DiHDPA		Cholic Acid	335_6.88	331_8.60	19(20)-DiHDPA	18-HETE
	12-HETE / 8-HETE	13-HOTrE		Deoxycholic Acid	335_9.77	333_9.2	2-Arachidonoyl-Glycerol	313_8.24
	12-HHTrE	13-OxoODE		LPC (0:0/18:1)	LPC (0:0/16:0)	9-HpODE	349_4.38	337_9.84
	13-,16- and 17-HDoHE	14(15)-EET		LPC (0:0/18:2)	LPC (0:0/22:4)	HHTrE isoform I	5,6-DiHETrE	351_4.42
	14(15)-EpETE	14,15-DiHETrE		LPC (0:0/20:4)	LPC (0:0/22:5)	HpODE isoform I	5-HEPE	Lipoxin A4
	14-HDoHE / 10-HDoHE	19-HETE		LPC (0:0/20:5)	LPC (18:1/0:0)	HpODE isoform II	5-HETE	LPC (20:4/0:0)
	15-HEPE	20-HEPE		LPC (0:0/22:6)	LPC (22:4/0:0)	HpODE isoform III	6trans-LTB4	Palmitic Acid
	15-HETE	20-HETE		LPC (16:0/0:0)	LPC (22:5/0:0)	LTB4 / 12-epi-LTB4	7-HDoHE	tetranor-12-HETE
	20-HDoHE	22-HDoHE		LPC (18:2/0:0)	LPE (0:0/16:0)		8,9-DiHETrE
	293_10.55	367_12.87		LPC (20:5/0:0)	LPE (0:0/18:1)		8-HDoHE
	313_8.04	5-Oxo-ETE		LPC (22:6/0:0)	LPE (0:0/18:2)		9- and 13-HODE_9(10)- and 12(13)-EPOME
	321_10.88	Adrenic Acid			LPE (0:0/20:4)		9,10-DiHOME
	4-HDoHE	Adrenic Acid isoform I			LPE (0:0/20:5)		9-HETE
	5(6)-EET	a-Linolenic Acid			LPE (0:0/22:6)		9-HOTrE
	AA-EA	Cortisol			LPE (16:0/0:0)		AA
	Arachidoyl-EA	DGLA			LPE (18:1/0:0)		Glycocholic Acid
	g-Linolenic Acid isoform I	DGLA isoform I			LPE (18:2/0:0)		Glycodeoxycholic Acid
	Linoleoyl-EA	DGLA isoform II			LPE (20:4/0:0)		Hepoxilin A3
	TXB2	DHA			LPE (20:5/0:0)		PGE2-EA / PGD2-EA
		DHA isoform I			LPE (22:6/0:0)		Stearic Acid
		DHA isoform II			PGE2		Taurocholic Acid
		DPA			Sphingosine-1-phosphate
		DPA isoform I
		EPA
		g-Linolenic Acid
		Linoleic Acid
		Oleic Acid
		Stearidonic Acid
		Stearidonic Acid isoform I
